# Supplementary material for: Persistence of a Yeast-Based (Hanseniaspora uvarum) Attract-and-Kill Formulation against Drosophila suzukii on Grape Leaves
Source: Insects. 2020 Nov 18;11(11):810. doi: 10.3390/insects11110810 (PMC7698740; doi:10.3390/insects11110810)
Supplement: Supplementary file 1 [file insects-11-00810-s001.zip]

Archive with 1 entries (1 files):
- insects-992783-supplementary.xls
