# Supplementary material for: Persistence of a Yeast-Based (Hanseniaspora uvarum) Attract-and-Kill Formulation against Drosophila suzukii on Grape Leaves
Source: Insects. 2020 Nov 18;11(11):810. doi: 10.3390/insects11110810 (PMC7698740; doi:10.3390/insects11110810)
Supplement: Supplementary file 1 [file insects-11-00810-s001.zip › insects-992783-supplementary.xls]

## Sheet: Data
Table S1: Temperature [°C] and relative humidity [%] registered over the experimental period.
Day [dd.mm.yy]	Time [hh:mm]	Temperature [°C]	Relative Humidity [%]
01.05.19	1904-01-01 15:30:00	25.5	66.1
01.05.19	1904-01-01 15:42:00	25.5	67
01.05.19	1904-01-01 15:54:00	25.4	67.7
01.05.19	1904-01-01 16:06:00	25.4	68.3
01.05.19	1904-01-01 16:18:00	25.3	68.7
01.05.19	1904-01-01 16:30:00	25.1	68
01.05.19	1904-01-01 16:42:00	24.9	66.8
01.05.19	1904-01-01 16:54:00	24.4	64.9
01.05.19	1904-01-01 17:06:00	24	64.8
01.05.19	1904-01-01 17:18:00	23.5	65.3
01.05.19	1904-01-01 17:30:00	23	67.8
01.05.19	1904-01-01 17:42:00	22.5	72.1
01.05.19	1904-01-01 17:54:00	22.3	75.1
01.05.19	1904-01-01 18:06:00	22	78.5
01.05.19	1904-01-01 18:18:00	21.7	81.1
01.05.19	1904-01-01 18:30:00	21.5	82.2
01.05.19	1904-01-01 18:42:00	21.2	83.4
01.05.19	1904-01-01 18:54:00	21	85.2
01.05.19	1904-01-01 19:06:00	20.8	86.7
01.05.19	1904-01-01 19:18:00	20.6	89
01.05.19	1904-01-01 19:30:00	20.3	90.6
01.05.19	1904-01-01 19:42:00	20.1	91.2
01.05.19	1904-01-01 19:54:00	19.9	92
01.05.19	1904-01-01 20:06:00	19.7	92.5
01.05.19	1904-01-01 20:18:00	19.5	92.8
01.05.19	1904-01-01 20:30:00	19.3	93.6
01.05.19	1904-01-01 20:42:00	19.1	94.4
01.05.19	1904-01-01 20:54:00	18.9	94.7
01.05.19	1904-01-01 21:06:00	18.7	95.2
01.05.19	1904-01-01 21:18:00	18.6	95.8
01.05.19	1904-01-01 21:30:00	18.4	96.2
01.05.19	1904-01-01 21:42:00	18.3	96.7
01.05.19	1904-01-01 21:54:00	18.2	97.1
01.05.19	1904-01-01 22:06:00	18.1	97
01.05.19	1904-01-01 22:18:00	18	97
01.05.19	1904-01-01 22:30:00	17.9	97.5
01.05.19	1904-01-01 22:42:00	17.9	97.6
01.05.19	1904-01-01 22:54:00	17.8	97.8
01.05.19	1904-01-01 23:06:00	17.8	97.9
01.05.19	1904-01-01 23:18:00	18.3	97.3
01.05.19	1904-01-01 23:30:00	19.7	93.7
01.05.19	1904-01-01 23:42:00	20.5	90.7
01.05.19	1904-01-01 23:54:00	20.8	88.7
02.05.19	1904-01-01 00:06:00	20.9	87.6
02.05.19	1904-01-01 00:18:00	21.1	86.6
02.05.19	1904-01-01 00:30:00	21	86.4
02.05.19	1904-01-01 00:42:00	20.7	87.1
02.05.19	1904-01-01 00:54:00	20.3	87.8
02.05.19	1904-01-01 01:06:00	20	88.2
02.05.19	1904-01-01 01:18:00	19.7	89.1
02.05.19	1904-01-01 01:30:00	19.6	89.5
02.05.19	1904-01-01 01:42:00	19.6	89.5
02.05.19	1904-01-01 01:54:00	19.6	89.1
02.05.19	1904-01-01 02:06:00	19.5	89.2
02.05.19	1904-01-01 02:18:00	19.5	89
02.05.19	1904-01-01 02:30:00	19.5	89
02.05.19	1904-01-01 02:42:00	19.5	88.8
02.05.19	1904-01-01 02:54:00	19.5	88.7
02.05.19	1904-01-01 03:06:00	19.4	88.7
02.05.19	1904-01-01 03:18:00	19.5	88.6
02.05.19	1904-01-01 03:30:00	19.5	88.5
02.05.19	1904-01-01 03:42:00	19.5	88.6
02.05.19	1904-01-01 03:54:00	19.5	88.8
02.05.19	1904-01-01 04:06:00	19.5	88.7
02.05.19	1904-01-01 04:18:00	19.5	88.5
02.05.19	1904-01-01 04:30:00	19.6	88.4
02.05.19	1904-01-01 04:42:00	19.6	87.8
02.05.19	1904-01-01 04:54:00	19.5	87.9
02.05.19	1904-01-01 05:06:00	19.6	87.8
02.05.19	1904-01-01 05:18:00	19.6	87.5
02.05.19	1904-01-01 05:30:00	19.7	87.3
02.05.19	1904-01-01 05:42:00	19.6	87.3
02.05.19	1904-01-01 05:54:00	19.6	87.4
02.05.19	1904-01-01 06:06:00	19.7	87.6
02.05.19	1904-01-01 06:18:00	19.7	87.9
02.05.19	1904-01-01 06:30:00	19.7	88.1
02.05.19	1904-01-01 06:42:00	19.8	88.2
02.05.19	1904-01-01 06:54:00	19.9	87.8
02.05.19	1904-01-01 07:06:00	19.9	87.8
02.05.19	1904-01-01 07:18:00	19.9	88.3
02.05.19	1904-01-01 07:30:00	20	88
02.05.19	1904-01-01 07:42:00	20	87.9
02.05.19	1904-01-01 07:54:00	20.2	87.5
02.05.19	1904-01-01 08:06:00	20.7	85.7
02.05.19	1904-01-01 08:18:00	21.1	84.1
02.05.19	1904-01-01 08:30:00	21.6	80.8
02.05.19	1904-01-01 08:42:00	21.5	80.1
02.05.19	1904-01-01 08:54:00	21.7	80
02.05.19	1904-01-01 09:06:00	21.7	79.9
02.05.19	1904-01-01 09:18:00	21.9	79.6
02.05.19	1904-01-01 09:30:00	22	79.4
02.05.19	1904-01-01 09:42:00	22.1	79.2
02.05.19	1904-01-01 09:54:00	22.3	78.9
02.05.19	1904-01-01 10:06:00	22.6	77
02.05.19	1904-01-01 10:18:00	23.1	73.1
02.05.19	1904-01-01 10:30:00	23.3	69.7
02.05.19	1904-01-01 10:42:00	23.3	68.8
02.05.19	1904-01-01 10:54:00	23.3	68.6
02.05.19	1904-01-01 11:06:00	23.6	68.5
02.05.19	1904-01-01 11:18:00	23.9	67.2
02.05.19	1904-01-01 11:30:00	24.4	65.6
02.05.19	1904-01-01 11:42:00	24.7	63.6
02.05.19	1904-01-01 11:54:00	24.8	63.5
02.05.19	1904-01-01 12:06:00	25.1	63.6
02.05.19	1904-01-01 12:18:00	25.4	63.5
02.05.19	1904-01-01 12:30:00	25.5	65.1
02.05.19	1904-01-01 12:42:00	25.8	63.9
02.05.19	1904-01-01 12:54:00	25.9	61.6
02.05.19	1904-01-01 13:06:00	26.1	62.9
02.05.19	1904-01-01 13:18:00	26.1	64.6
02.05.19	1904-01-01 13:30:00	25.8	66.4
02.05.19	1904-01-01 13:42:00	25.8	68.3
02.05.19	1904-01-01 13:54:00	26	68.1
02.05.19	1904-01-01 14:06:00	26.1	68.3
02.05.19	1904-01-01 14:18:00	26.1	69.8
02.05.19	1904-01-01 14:30:00	26.1	68.7
02.05.19	1904-01-01 14:42:00	26	66.8
02.05.19	1904-01-01 14:54:00	25.9	66
02.05.19	1904-01-01 15:06:00	25.6	65.4
02.05.19	1904-01-01 15:18:00	25.3	66.3
02.05.19	1904-01-01 15:30:00	24.9	64.9
02.05.19	1904-01-01 15:42:00	24.8	65.6
02.05.19	1904-01-01 15:54:00	24.7	65.5
02.05.19	1904-01-01 16:06:00	24.4	65.4
02.05.19	1904-01-01 16:18:00	24.2	65.3
02.05.19	1904-01-01 16:30:00	24	65.4
02.05.19	1904-01-01 16:42:00	23.8	65.6
02.05.19	1904-01-01 16:54:00	24	63.9
02.05.19	1904-01-01 17:06:00	24	62.7
02.05.19	1904-01-01 17:18:00	23.9	63.2
02.05.19	1904-01-01 17:30:00	23.7	63.7
02.05.19	1904-01-01 17:42:00	23.7	65.1
02.05.19	1904-01-01 17:54:00	23.7	63.9
02.05.19	1904-01-01 18:06:00	23.4	63.5
02.05.19	1904-01-01 18:18:00	23.1	64.3
02.05.19	1904-01-01 18:30:00	22.7	65.9
02.05.19	1904-01-01 18:42:00	22.4	68.2
02.05.19	1904-01-01 18:54:00	22	71
02.05.19	1904-01-01 19:06:00	21.7	75.4
02.05.19	1904-01-01 19:18:00	21.5	79.5
02.05.19	1904-01-01 19:30:00	21.3	79.8
02.05.19	1904-01-01 19:42:00	21.1	80.2
02.05.19	1904-01-01 19:54:00	21	80.3
02.05.19	1904-01-01 20:06:00	20.7	81.4
02.05.19	1904-01-01 20:18:00	20.4	82.2
02.05.19	1904-01-01 20:30:00	20.2	82.9
02.05.19	1904-01-01 20:42:00	20	83
02.05.19	1904-01-01 20:54:00	19.8	85.3
02.05.19	1904-01-01 21:06:00	19.6	87
02.05.19	1904-01-01 21:18:00	19.4	89.2
02.05.19	1904-01-01 21:30:00	19.3	90.3
02.05.19	1904-01-01 21:42:00	19.2	91.3
02.05.19	1904-01-01 21:54:00	19.1	92.1
02.05.19	1904-01-01 22:06:00	19.1	92.5
02.05.19	1904-01-01 22:18:00	19	91.4
02.05.19	1904-01-01 22:30:00	18.8	91.9
02.05.19	1904-01-01 22:42:00	18.7	93.9
02.05.19	1904-01-01 22:54:00	18.5	95.5
02.05.19	1904-01-01 23:06:00	18.4	96.6
02.05.19	1904-01-01 23:18:00	18.5	97.1
02.05.19	1904-01-01 23:30:00	19.8	94.4
02.05.19	1904-01-01 23:42:00	20.6	91.5
02.05.19	1904-01-01 23:54:00	20.9	90.1
03.05.19	1904-01-01 00:06:00	21	89
03.05.19	1904-01-01 00:18:00	21	89.4
03.05.19	1904-01-01 00:30:00	21	90.5
03.05.19	1904-01-01 00:42:00	20.7	91.5
03.05.19	1904-01-01 00:54:00	20.3	92.1
03.05.19	1904-01-01 01:06:00	20	92.8
03.05.19	1904-01-01 01:18:00	19.7	93.6
03.05.19	1904-01-01 01:30:00	19.6	94.7
03.05.19	1904-01-01 01:42:00	19.6	94.9
03.05.19	1904-01-01 01:54:00	19.7	94.7
03.05.19	1904-01-01 02:06:00	19.8	94.8
03.05.19	1904-01-01 02:18:00	19.7	95
03.05.19	1904-01-01 02:30:00	19.7	95.1
03.05.19	1904-01-01 02:42:00	19.7	95.2
03.05.19	1904-01-01 02:54:00	19.7	95.1
03.05.19	1904-01-01 03:06:00	19.7	94.8
03.05.19	1904-01-01 03:18:00	19.7	94.8
03.05.19	1904-01-01 03:30:00	19.7	95.2
03.05.19	1904-01-01 03:42:00	19.7	95.1
03.05.19	1904-01-01 03:54:00	19.7	94.6
03.05.19	1904-01-01 04:06:00	19.7	94.5
03.05.19	1904-01-01 04:18:00	19.7	94.6
03.05.19	1904-01-01 04:30:00	19.8	94.6
03.05.19	1904-01-01 04:42:00	19.8	94.5
03.05.19	1904-01-01 04:54:00	19.7	94.6
03.05.19	1904-01-01 05:06:00	19.7	94.2
03.05.19	1904-01-01 05:18:00	19.8	94.2
03.05.19	1904-01-01 05:30:00	19.7	94.5
03.05.19	1904-01-01 05:42:00	19.7	94.6
03.05.19	1904-01-01 05:54:00	19.7	94.6
03.05.19	1904-01-01 06:06:00	19.8	94.3
03.05.19	1904-01-01 06:18:00	19.8	94.2
03.05.19	1904-01-01 06:30:00	19.9	93.7
03.05.19	1904-01-01 06:42:00	19.9	93.5
03.05.19	1904-01-01 06:54:00	19.9	93.2
03.05.19	1904-01-01 07:06:00	19.9	92.8
03.05.19	1904-01-01 07:18:00	20.1	92.5
03.05.19	1904-01-01 07:30:00	20.2	91.9
03.05.19	1904-01-01 07:42:00	20.2	91.6
03.05.19	1904-01-01 07:54:00	20.5	91.1
03.05.19	1904-01-01 08:06:00	20.5	90.9
03.05.19	1904-01-01 08:18:00	20.5	91.1
03.05.19	1904-01-01 08:30:00	21.2	89.8
03.05.19	1904-01-01 08:42:00	21.5	87.4
03.05.19	1904-01-01 08:54:00	21.3	87.8
03.05.19	1904-01-01 09:06:00	21.7	87.4
03.05.19	1904-01-01 09:18:00	22.3	85.3
03.05.19	1904-01-01 09:30:00	22.5	81.1
03.05.19	1904-01-01 09:42:00	21.8	78.8
03.05.19	1904-01-01 09:54:00	22	80.5
03.05.19	1904-01-01 10:06:00	22.3	80.6
03.05.19	1904-01-01 10:18:00	22.7	78.7
03.05.19	1904-01-01 10:30:00	23.1	78.1
03.05.19	1904-01-01 10:42:00	23.1	77.6
03.05.19	1904-01-01 10:54:00	23.3	75.7
03.05.19	1904-01-01 11:06:00	23.7	74.4
03.05.19	1904-01-01 11:18:00	23.8	71.5
03.05.19	1904-01-01 11:30:00	24.2	70
03.05.19	1904-01-01 11:42:00	24.3	69.1
03.05.19	1904-01-01 11:54:00	23.5	70.8
03.05.19	1904-01-01 12:06:00	23.6	73
03.05.19	1904-01-01 12:18:00	24.2	70.9
03.05.19	1904-01-01 12:30:00	24.9	70.4
03.05.19	1904-01-01 12:42:00	25	68.8
03.05.19	1904-01-01 12:54:00	24.4	69.9
03.05.19	1904-01-01 13:06:00	23.9	71.5
03.05.19	1904-01-01 13:18:00	23.2	73
03.05.19	1904-01-01 13:30:00	22.6	72.7
03.05.19	1904-01-01 13:42:00	21.7	64.8
03.05.19	1904-01-01 13:54:00	21.3	62.8
03.05.19	1904-01-01 14:06:00	21.1	61
03.05.19	1904-01-01 14:18:00	21.8	57.5
03.05.19	1904-01-01 14:30:00	21.6	58.3
03.05.19	1904-01-01 14:42:00	20.7	62
03.05.19	1904-01-01 14:54:00	20.7	61.4
03.05.19	1904-01-01 15:06:00	20.7	65.9
03.05.19	1904-01-01 15:18:00	21.4	75.8
03.05.19	1904-01-01 15:30:00	21.7	81.5
03.05.19	1904-01-01 15:42:00	22.2	81.1
03.05.19	1904-01-01 15:54:00	22.5	80.7
03.05.19	1904-01-01 16:06:00	22.6	80.2
03.05.19	1904-01-01 16:18:00	22.9	78.8
03.05.19	1904-01-01 16:30:00	23.1	78.5
03.05.19	1904-01-01 16:42:00	22.7	78.1
03.05.19	1904-01-01 16:54:00	22.4	76.7
03.05.19	1904-01-01 17:06:00	22.3	76
03.05.19	1904-01-01 17:18:00	22	77
03.05.19	1904-01-01 17:30:00	21.5	79.2
03.05.19	1904-01-01 17:42:00	20.8	80.9
03.05.19	1904-01-01 17:54:00	20.4	85.4
03.05.19	1904-01-01 18:06:00	20.2	88.9
03.05.19	1904-01-01 18:18:00	20.1	90.7
03.05.19	1904-01-01 18:30:00	19.9	91.5
03.05.19	1904-01-01 18:42:00	19.8	91.9
03.05.19	1904-01-01 18:54:00	19.7	89.1
03.05.19	1904-01-01 19:06:00	19.4	88.5
03.05.19	1904-01-01 19:18:00	19.3	90.3
03.05.19	1904-01-01 19:30:00	19.1	90.7
03.05.19	1904-01-01 19:42:00	19	92
03.05.19	1904-01-01 19:54:00	18.9	92.7
03.05.19	1904-01-01 20:06:00	18.7	93.5
03.05.19	1904-01-01 20:18:00	18.6	94.6
03.05.19	1904-01-01 20:30:00	18.4	95.5
03.05.19	1904-01-01 20:42:00	18.3	96.3
03.05.19	1904-01-01 20:54:00	18.2	97.1
03.05.19	1904-01-01 21:06:00	18.1	97.5
03.05.19	1904-01-01 21:18:00	18	97.9
03.05.19	1904-01-01 21:30:00	18.5	97.7
03.05.19	1904-01-01 21:42:00	19.8	94.5
03.05.19	1904-01-01 21:54:00	20.6	90.9
03.05.19	1904-01-01 22:06:00	20.9	88.7
03.05.19	1904-01-01 22:18:00	21.1	87.5
03.05.19	1904-01-01 22:30:00	21.2	87
03.05.19	1904-01-01 22:42:00	21.2	87
03.05.19	1904-01-01 22:54:00	20.9	87.6
03.05.19	1904-01-01 23:06:00	20.5	88.6
03.05.19	1904-01-01 23:18:00	20.2	89.7
03.05.19	1904-01-01 23:30:00	20	90.6
03.05.19	1904-01-01 23:42:00	19.8	91
03.05.19	1904-01-01 23:54:00	19.6	91.7
04.05.19	1904-01-01 00:06:00	19.6	91.2
04.05.19	1904-01-01 00:18:00	19.6	90.4
04.05.19	1904-01-01 00:30:00	19.6	90.1
04.05.19	1904-01-01 00:42:00	19.5	90.2
04.05.19	1904-01-01 00:54:00	19.5	89.9
04.05.19	1904-01-01 01:06:00	19.5	90.1
04.05.19	1904-01-01 01:18:00	19.6	90.1
04.05.19	1904-01-01 01:30:00	19.7	90.5
04.05.19	1904-01-01 01:42:00	19.7	90.8
04.05.19	1904-01-01 01:54:00	19.7	91.3
04.05.19	1904-01-01 02:06:00	19.7	91.6
04.05.19	1904-01-01 02:18:00	19.7	91.8
04.05.19	1904-01-01 02:30:00	19.7	92
04.05.19	1904-01-01 02:42:00	19.7	92
04.05.19	1904-01-01 02:54:00	19.8	91.8
04.05.19	1904-01-01 03:06:00	19.8	91.7
04.05.19	1904-01-01 03:18:00	19.8	91.7
04.05.19	1904-01-01 03:30:00	19.7	91.8
04.05.19	1904-01-01 03:42:00	19.7	91.8
04.05.19	1904-01-01 03:54:00	19.7	91.8
04.05.19	1904-01-01 04:06:00	19.8	91.6
04.05.19	1904-01-01 04:18:00	19.7	91.8
04.05.19	1904-01-01 04:30:00	19.7	92
04.05.19	1904-01-01 04:42:00	19.8	91.7
04.05.19	1904-01-01 04:54:00	19.8	91.7
04.05.19	1904-01-01 05:06:00	19.8	91.7
04.05.19	1904-01-01 05:18:00	19.8	91.8
04.05.19	1904-01-01 05:30:00	19.8	91.7
04.05.19	1904-01-01 05:42:00	19.8	91.7
04.05.19	1904-01-01 05:54:00	19.8	91.5
04.05.19	1904-01-01 06:06:00	19.8	91.5
04.05.19	1904-01-01 06:18:00	19.9	91.5
04.05.19	1904-01-01 06:30:00	20	91.4
04.05.19	1904-01-01 06:42:00	20	90.9
04.05.19	1904-01-01 06:54:00	19.8	90.9
04.05.19	1904-01-01 07:06:00	19.7	91.2
04.05.19	1904-01-01 07:18:00	19.8	91.1
04.05.19	1904-01-01 07:30:00	20	91.2
04.05.19	1904-01-01 07:42:00	20.1	91.2
04.05.19	1904-01-01 07:54:00	20.2	91.3
04.05.19	1904-01-01 08:06:00	20.2	91.5
04.05.19	1904-01-01 08:18:00	20.1	91.9
04.05.19	1904-01-01 08:30:00	20.1	92.1
04.05.19	1904-01-01 08:42:00	20	92.4
04.05.19	1904-01-01 08:54:00	20.2	92.3
04.05.19	1904-01-01 09:06:00	20.7	90.9
04.05.19	1904-01-01 09:18:00	20.8	90.2
04.05.19	1904-01-01 09:30:00	20.8	90.4
04.05.19	1904-01-01 09:42:00	20.9	90.1
04.05.19	1904-01-01 09:54:00	20.7	90.2
04.05.19	1904-01-01 10:06:00	20.7	90.8
04.05.19	1904-01-01 10:18:00	21	90.5
04.05.19	1904-01-01 10:30:00	21.4	89.4
04.05.19	1904-01-01 10:42:00	21.6	87.6
04.05.19	1904-01-01 10:54:00	21.9	86.3
04.05.19	1904-01-01 11:06:00	22	84.4
04.05.19	1904-01-01 11:18:00	22	83.9
04.05.19	1904-01-01 11:30:00	22.2	84.2
04.05.19	1904-01-01 11:42:00	22.3	83.5
04.05.19	1904-01-01 11:54:00	22.8	82.4
04.05.19	1904-01-01 12:06:00	23.1	80.2
04.05.19	1904-01-01 12:18:00	22.9	80.5
04.05.19	1904-01-01 12:30:00	22.5	80.5
04.05.19	1904-01-01 12:42:00	22.3	80.4
04.05.19	1904-01-01 12:54:00	22.4	80.8
04.05.19	1904-01-01 13:06:00	22.8	79.8
04.05.19	1904-01-01 13:18:00	22.9	79.2
04.05.19	1904-01-01 13:30:00	23	79.6
04.05.19	1904-01-01 13:42:00	23.1	79.2
04.05.19	1904-01-01 13:54:00	23	78.2
04.05.19	1904-01-01 14:06:00	22.9	78.9
04.05.19	1904-01-01 14:18:00	22.7	78.7
04.05.19	1904-01-01 14:30:00	22.6	78.8
04.05.19	1904-01-01 14:42:00	22.4	78.8
04.05.19	1904-01-01 14:54:00	22.7	78.4
04.05.19	1904-01-01 15:06:00	22.6	77.9
04.05.19	1904-01-01 15:18:00	22.1	80.6
04.05.19	1904-01-01 15:30:00	21.8	81.2
04.05.19	1904-01-01 15:42:00	21.6	81.4
04.05.19	1904-01-01 15:54:00	21.4	81.3
04.05.19	1904-01-01 16:06:00	21.2	82
04.05.19	1904-01-01 16:18:00	21.2	83.4
04.05.19	1904-01-01 16:30:00	21.4	82.8
04.05.19	1904-01-01 16:42:00	21.3	83
04.05.19	1904-01-01 16:54:00	20.9	84.7
04.05.19	1904-01-01 17:06:00	20.7	87
04.05.19	1904-01-01 17:18:00	20.4	88.2
04.05.19	1904-01-01 17:30:00	20.3	89.9
04.05.19	1904-01-01 17:42:00	20.2	90.8
04.05.19	1904-01-01 17:54:00	20.1	91.3
04.05.19	1904-01-01 18:06:00	19.9	92.3
04.05.19	1904-01-01 18:18:00	19.9	93.1
04.05.19	1904-01-01 18:30:00	19.7	93.4
04.05.19	1904-01-01 18:42:00	19.6	93.7
04.05.19	1904-01-01 18:54:00	19.3	94.3
04.05.19	1904-01-01 19:06:00	19.1	94.8
04.05.19	1904-01-01 19:18:00	18.9	95.7
04.05.19	1904-01-01 19:30:00	18.8	96.4
04.05.19	1904-01-01 19:42:00	18.6	96.6
04.05.19	1904-01-01 19:54:00	18.4	97.2
04.05.19	1904-01-01 20:06:00	18.9	96.8
04.05.19	1904-01-01 20:18:00	19.7	94.4
04.05.19	1904-01-01 20:30:00	20.3	92.9
04.05.19	1904-01-01 20:42:00	20.8	91.1
04.05.19	1904-01-01 20:54:00	21	90
04.05.19	1904-01-01 21:06:00	21.1	89.5
04.05.19	1904-01-01 21:18:00	21.2	89.1
04.05.19	1904-01-01 21:30:00	21	89.5
04.05.19	1904-01-01 21:42:00	20.5	89.8
04.05.19	1904-01-01 21:54:00	20.2	90.8
04.05.19	1904-01-01 22:06:00	20.1	91.3
04.05.19	1904-01-01 22:18:00	19.8	91.8
04.05.19	1904-01-01 22:30:00	19.6	92.4
04.05.19	1904-01-01 22:42:00	19.7	92.7
04.05.19	1904-01-01 22:54:00	19.7	92.6
04.05.19	1904-01-01 23:06:00	19.7	92.5
04.05.19	1904-01-01 23:18:00	19.6	92.6
04.05.19	1904-01-01 23:30:00	19.5	92.6
04.05.19	1904-01-01 23:42:00	19.6	92.2
04.05.19	1904-01-01 23:54:00	19.6	91.8
05.05.19	1904-01-01 00:06:00	19.6	91.4
05.05.19	1904-01-01 00:18:00	19.5	91.3
05.05.19	1904-01-01 00:30:00	19.5	91.1
05.05.19	1904-01-01 00:42:00	19.6	90.9
05.05.19	1904-01-01 00:54:00	19.6	90.7
05.05.19	1904-01-01 01:06:00	19.5	90.7
05.05.19	1904-01-01 01:18:00	19.5	90.7
05.05.19	1904-01-01 01:30:00	19.6	90.7
05.05.19	1904-01-01 01:42:00	19.6	90.8
05.05.19	1904-01-01 01:54:00	19.6	91
05.05.19	1904-01-01 02:06:00	19.6	91
05.05.19	1904-01-01 02:18:00	19.6	90.6
05.05.19	1904-01-01 02:30:00	19.6	90.2
05.05.19	1904-01-01 02:42:00	19.6	89.8
05.05.19	1904-01-01 02:54:00	19.6	89.9
05.05.19	1904-01-01 03:06:00	19.7	90
05.05.19	1904-01-01 03:18:00	19.7	90
05.05.19	1904-01-01 03:30:00	19.8	90
05.05.19	1904-01-01 03:42:00	19.7	89.9
05.05.19	1904-01-01 03:54:00	19.8	89.6
05.05.19	1904-01-01 04:06:00	19.8	89.5
05.05.19	1904-01-01 04:18:00	19.8	89
05.05.19	1904-01-01 04:30:00	19.8	89.1
05.05.19	1904-01-01 04:42:00	19.8	89.3
05.05.19	1904-01-01 04:54:00	20	88.6
05.05.19	1904-01-01 05:06:00	19.8	88.5
05.05.19	1904-01-01 05:18:00	19.9	88.8
05.05.19	1904-01-01 05:30:00	20	88.3
05.05.19	1904-01-01 05:42:00	20.1	88.1
05.05.19	1904-01-01 05:54:00	19.9	88.4
05.05.19	1904-01-01 06:06:00	19.8	88.9
05.05.19	1904-01-01 06:18:00	20	88.5
05.05.19	1904-01-01 06:30:00	20.1	88.2
05.05.19	1904-01-01 06:42:00	19.9	88.5
05.05.19	1904-01-01 06:54:00	19.7	89
05.05.19	1904-01-01 07:06:00	20	88.6
05.05.19	1904-01-01 07:18:00	20.2	87.9
05.05.19	1904-01-01 07:30:00	20.1	87.8
05.05.19	1904-01-01 07:42:00	19.8	88.6
05.05.19	1904-01-01 07:54:00	19.9	88.3
05.05.19	1904-01-01 08:06:00	20	87.4
05.05.19	1904-01-01 08:18:00	19.9	86.9
05.05.19	1904-01-01 08:30:00	19.8	86.8
05.05.19	1904-01-01 08:42:00	20	86.3
05.05.19	1904-01-01 08:54:00	20.2	85.6
05.05.19	1904-01-01 09:06:00	20.1	85.4
05.05.19	1904-01-01 09:18:00	20	85.6
05.05.19	1904-01-01 09:30:00	19.9	85.9
05.05.19	1904-01-01 09:42:00	20	85.5
05.05.19	1904-01-01 09:54:00	20.1	85.2
05.05.19	1904-01-01 10:06:00	20.2	84.6
05.05.19	1904-01-01 10:18:00	20.1	84.7
05.05.19	1904-01-01 10:30:00	20.1	85.1
05.05.19	1904-01-01 10:42:00	20.2	84.4
05.05.19	1904-01-01 10:54:00	20.3	83.8
05.05.19	1904-01-01 11:06:00	20.3	83.6
05.05.19	1904-01-01 11:18:00	20.2	84.1
05.05.19	1904-01-01 11:30:00	20.2	84.8
05.05.19	1904-01-01 11:42:00	20.4	84.1
05.05.19	1904-01-01 11:54:00	20.6	83.3
05.05.19	1904-01-01 12:06:00	20.9	82.4
05.05.19	1904-01-01 12:18:00	21.2	81.6
05.05.19	1904-01-01 12:30:00	21.4	79.8
05.05.19	1904-01-01 12:42:00	21.6	79.7
05.05.19	1904-01-01 12:54:00	21.7	79.6
05.05.19	1904-01-01 13:06:00	22	78.8
05.05.19	1904-01-01 13:18:00	22	77.5
05.05.19	1904-01-01 13:30:00	22	78.7
05.05.19	1904-01-01 13:42:00	22.1	77.9
05.05.19	1904-01-01 13:54:00	22.1	76.8
05.05.19	1904-01-01 14:06:00	22.4	76
05.05.19	1904-01-01 14:18:00	22.6	73.9
05.05.19	1904-01-01 14:30:00	22.1	74.6
05.05.19	1904-01-01 14:42:00	21.6	78.2
05.05.19	1904-01-01 14:54:00	21.5	80
05.05.19	1904-01-01 15:06:00	21.7	79.2
05.05.19	1904-01-01 15:18:00	21.6	79.2
05.05.19	1904-01-01 15:30:00	22	78.9
05.05.19	1904-01-01 15:42:00	22.3	76.9
05.05.19	1904-01-01 15:54:00	22.2	74.2
05.05.19	1904-01-01 16:06:00	22.1	73
05.05.19	1904-01-01 16:18:00	22.2	73.2
05.05.19	1904-01-01 16:30:00	22.1	72.2
05.05.19	1904-01-01 16:42:00	22	72.7
05.05.19	1904-01-01 16:54:00	21.8	75.3
05.05.19	1904-01-01 17:06:00	21.3	79.1
05.05.19	1904-01-01 17:18:00	21	80.3
05.05.19	1904-01-01 17:30:00	20.8	80.9
05.05.19	1904-01-01 17:42:00	20.5	81.7
05.05.19	1904-01-01 17:54:00	20.3	82.9
05.05.19	1904-01-01 18:06:00	20.2	82.8
05.05.19	1904-01-01 18:18:00	20	82.8
05.05.19	1904-01-01 18:30:00	19.9	83.4
05.05.19	1904-01-01 18:42:00	19.8	83.7
05.05.19	1904-01-01 18:54:00	19.6	84.6
05.05.19	1904-01-01 19:06:00	19.4	85.4
05.05.19	1904-01-01 19:18:00	19.2	86.1
05.05.19	1904-01-01 19:30:00	19	87
05.05.19	1904-01-01 19:42:00	18.9	87.5
05.05.19	1904-01-01 19:54:00	19.6	86.5
05.05.19	1904-01-01 20:06:00	20.2	83.6
05.05.19	1904-01-01 20:18:00	20.4	82
05.05.19	1904-01-01 20:30:00	20.5	81.7
05.05.19	1904-01-01 20:42:00	20.5	81.6
05.05.19	1904-01-01 20:54:00	20.5	81.9
05.05.19	1904-01-01 21:06:00	20.3	82.2
05.05.19	1904-01-01 21:18:00	19.9	83.3
05.05.19	1904-01-01 21:30:00	19.6	83.9
05.05.19	1904-01-01 21:42:00	19.6	83.6
05.05.19	1904-01-01 21:54:00	19.7	83
05.05.19	1904-01-01 22:06:00	19.6	82.7
05.05.19	1904-01-01 22:18:00	19.6	82.6
05.05.19	1904-01-01 22:30:00	19.6	82.4
05.05.19	1904-01-01 22:42:00	19.6	82
05.05.19	1904-01-01 22:54:00	19.5	82
05.05.19	1904-01-01 23:06:00	19.5	82
05.05.19	1904-01-01 23:18:00	19.5	81.9
05.05.19	1904-01-01 23:30:00	19.5	81.6
05.05.19	1904-01-01 23:42:00	19.4	81.4
05.05.19	1904-01-01 23:54:00	19.5	81
06.05.19	1904-01-01 00:06:00	19.5	80.3
06.05.19	1904-01-01 00:18:00	19.5	80.2
06.05.19	1904-01-01 00:30:00	19.4	80.2
06.05.19	1904-01-01 00:42:00	19.5	80.1
06.05.19	1904-01-01 00:54:00	19.6	80
06.05.19	1904-01-01 01:06:00	19.5	80.4
06.05.19	1904-01-01 01:18:00	19.5	80.1
06.05.19	1904-01-01 01:30:00	19.5	80
06.05.19	1904-01-01 01:42:00	19.5	80
06.05.19	1904-01-01 01:54:00	19.4	80.1
06.05.19	1904-01-01 02:06:00	19.4	80
06.05.19	1904-01-01 02:18:00	19.6	80
06.05.19	1904-01-01 02:30:00	19.5	80.1
06.05.19	1904-01-01 02:42:00	19.4	80.1
06.05.19	1904-01-01 02:54:00	19.5	80
06.05.19	1904-01-01 03:06:00	19.6	80
06.05.19	1904-01-01 03:18:00	19.6	80.1
06.05.19	1904-01-01 03:30:00	19.5	80.1
06.05.19	1904-01-01 03:42:00	19.5	80
06.05.19	1904-01-01 03:54:00	19.6	80.1
06.05.19	1904-01-01 04:06:00	19.6	80
06.05.19	1904-01-01 04:18:00	19.5	80.1
06.05.19	1904-01-01 04:30:00	19.5	80.1
06.05.19	1904-01-01 04:42:00	19.5	80
06.05.19	1904-01-01 04:54:00	19.6	80.1
06.05.19	1904-01-01 05:06:00	19.7	80.1
06.05.19	1904-01-01 05:18:00	19.7	80.1
06.05.19	1904-01-01 05:30:00	19.6	80.1
06.05.19	1904-01-01 05:42:00	19.6	80.2
06.05.19	1904-01-01 05:54:00	19.6	80.1
06.05.19	1904-01-01 06:06:00	19.6	80.3
06.05.19	1904-01-01 06:18:00	19.6	80.6
06.05.19	1904-01-01 06:30:00	19.6	80.8
06.05.19	1904-01-01 06:42:00	19.7	80.7
06.05.19	1904-01-01 06:54:00	19.7	80.7
06.05.19	1904-01-01 07:06:00	19.7	80.8
06.05.19	1904-01-01 07:18:00	19.8	80.8
06.05.19	1904-01-01 07:30:00	19.9	80.7
06.05.19	1904-01-01 07:42:00	20	80.3
06.05.19	1904-01-01 07:54:00	20.1	80.2
06.05.19	1904-01-01 08:06:00	20.3	80
06.05.19	1904-01-01 08:18:00	20.5	80
06.05.19	1904-01-01 08:30:00	20.8	79.9
06.05.19	1904-01-01 08:42:00	21.5	79.2
06.05.19	1904-01-01 08:54:00	21.6	79.2
06.05.19	1904-01-01 09:06:00	21.7	79.5
06.05.19	1904-01-01 09:18:00	21.8	78.8
06.05.19	1904-01-01 09:30:00	22	78.5
06.05.19	1904-01-01 09:42:00	22.1	77.3
06.05.19	1904-01-01 09:54:00	22.2	75.8
06.05.19	1904-01-01 10:06:00	22.4	73.7
06.05.19	1904-01-01 10:18:00	22.8	69.8
06.05.19	1904-01-01 10:30:00	22.7	66.7
06.05.19	1904-01-01 10:42:00	22.6	67.1
06.05.19	1904-01-01 10:54:00	22.9	66.4
06.05.19	1904-01-01 11:06:00	23.1	64.5
06.05.19	1904-01-01 11:18:00	23.4	61.4
06.05.19	1904-01-01 11:30:00	23.4	59.3
06.05.19	1904-01-01 11:42:00	23.4	59.9
06.05.19	1904-01-01 11:54:00	23.6	59
06.05.19	1904-01-01 12:06:00	23.4	60.4
06.05.19	1904-01-01 12:18:00	23.8	59.2
06.05.19	1904-01-01 12:30:00	24.1	57.5
06.05.19	1904-01-01 12:42:00	24.1	56.2
06.05.19	1904-01-01 12:54:00	24	56.1
06.05.19	1904-01-01 13:06:00	23.9	55.6
06.05.19	1904-01-01 13:18:00	24	57
06.05.19	1904-01-01 13:30:00	23.8	58.8
06.05.19	1904-01-01 13:42:00	23.6	58
06.05.19	1904-01-01 13:54:00	23.7	60.3
06.05.19	1904-01-01 14:06:00	23.5	59.9
06.05.19	1904-01-01 14:18:00	23.4	59.7
06.05.19	1904-01-01 14:30:00	23.4	60.4
06.05.19	1904-01-01 14:42:00	23.5	59.4
06.05.19	1904-01-01 14:54:00	23.2	60.3
06.05.19	1904-01-01 15:06:00	23.1	59.9
06.05.19	1904-01-01 15:18:00	23	60.3
06.05.19	1904-01-01 15:30:00	22.8	61.9
06.05.19	1904-01-01 15:42:00	22.8	62.4
06.05.19	1904-01-01 15:54:00	22.6	62.6
06.05.19	1904-01-01 16:06:00	22.6	63.3
06.05.19	1904-01-01 16:18:00	22.4	64
06.05.19	1904-01-01 16:30:00	22.4	63.9
06.05.19	1904-01-01 16:42:00	22.2	65.6
06.05.19	1904-01-01 16:54:00	21.4	71.2
06.05.19	1904-01-01 17:06:00	21.2	75.4
06.05.19	1904-01-01 17:18:00	20.9	77.4
06.05.19	1904-01-01 17:30:00	20.1	80.9
06.05.19	1904-01-01 17:42:00	19.6	80.7
06.05.19	1904-01-01 17:54:00	19.2	82
06.05.19	1904-01-01 18:06:00	19	82.6
06.05.19	1904-01-01 18:18:00	18.8	84.3
06.05.19	1904-01-01 18:30:00	18.7	85.1
06.05.19	1904-01-01 18:42:00	18.5	86
06.05.19	1904-01-01 18:54:00	18.4	86.3
06.05.19	1904-01-01 19:06:00	18.2	87.3
06.05.19	1904-01-01 19:18:00	18.1	88.2
06.05.19	1904-01-01 19:30:00	17.9	88.9
06.05.19	1904-01-01 19:42:00	17.8	89.4
06.05.19	1904-01-01 19:54:00	18.5	88.4
06.05.19	1904-01-01 20:06:00	19.7	84.6
06.05.19	1904-01-01 20:18:00	20.3	81.7
06.05.19	1904-01-01 20:30:00	20.5	80.5
06.05.19	1904-01-01 20:42:00	20.4	80.2
06.05.19	1904-01-01 20:54:00	20.3	80.6
06.05.19	1904-01-01 21:06:00	20.3	80.8
06.05.19	1904-01-01 21:18:00	20.1	81.4
06.05.19	1904-01-01 21:30:00	19.9	82.8
06.05.19	1904-01-01 21:42:00	19.9	82.6
06.05.19	1904-01-01 21:54:00	19.9	82.4
06.05.19	1904-01-01 22:06:00	19.8	82.7
06.05.19	1904-01-01 22:18:00	19.8	83
06.05.19	1904-01-01 22:30:00	19.8	83
06.05.19	1904-01-01 22:42:00	19.7	83.1
06.05.19	1904-01-01 22:54:00	19.6	83.2
06.05.19	1904-01-01 23:06:00	19.6	83.3
06.05.19	1904-01-01 23:18:00	19.6	83.3
06.05.19	1904-01-01 23:30:00	19.6	83.2
06.05.19	1904-01-01 23:42:00	19.5	83.3
06.05.19	1904-01-01 23:54:00	19.4	83.5
07.05.19	1904-01-01 00:06:00	19.5	83.7
07.05.19	1904-01-01 00:18:00	19.5	83.8
07.05.19	1904-01-01 00:30:00	19.6	83.5
07.05.19	1904-01-01 00:42:00	19.6	83
07.05.19	1904-01-01 00:54:00	19.5	82.6
07.05.19	1904-01-01 01:06:00	19.5	82.1
07.05.19	1904-01-01 01:18:00	19.6	81.6
07.05.19	1904-01-01 01:30:00	19.6	81.3
07.05.19	1904-01-01 01:42:00	19.5	81.2
07.05.19	1904-01-01 01:54:00	19.5	81.1
07.05.19	1904-01-01 02:06:00	19.6	80.7
07.05.19	1904-01-01 02:18:00	19.7	80.4
07.05.19	1904-01-01 02:30:00	19.6	80.5
07.05.19	1904-01-01 02:42:00	19.7	80.4
07.05.19	1904-01-01 02:54:00	19.8	80.3
07.05.19	1904-01-01 03:06:00	19.8	80.1
07.05.19	1904-01-01 03:18:00	19.8	80.3
07.05.19	1904-01-01 03:30:00	19.7	80.3
07.05.19	1904-01-01 03:42:00	19.8	80
07.05.19	1904-01-01 03:54:00	19.9	80.1
07.05.19	1904-01-01 04:06:00	19.8	80.2
07.05.19	1904-01-01 04:18:00	19.9	80.1
07.05.19	1904-01-01 04:30:00	20	80
07.05.19	1904-01-01 04:42:00	20	80.2
07.05.19	1904-01-01 04:54:00	19.8	80.4
07.05.19	1904-01-01 05:06:00	19.8	80.1
07.05.19	1904-01-01 05:18:00	19.9	80
07.05.19	1904-01-01 05:30:00	20	80
07.05.19	1904-01-01 05:42:00	19.9	80.1
07.05.19	1904-01-01 05:54:00	19.9	80.1
07.05.19	1904-01-01 06:06:00	19.8	80.2
07.05.19	1904-01-01 06:18:00	19.9	80.2
07.05.19	1904-01-01 06:30:00	20	80
07.05.19	1904-01-01 06:42:00	20.1	80.1
07.05.19	1904-01-01 06:54:00	19.8	80.7
07.05.19	1904-01-01 07:06:00	19.8	81.2
07.05.19	1904-01-01 07:18:00	20.1	80.8
07.05.19	1904-01-01 07:30:00	20.2	80.5
07.05.19	1904-01-01 07:42:00	20.2	80.8
07.05.19	1904-01-01 07:54:00	20.6	80.2
07.05.19	1904-01-01 08:06:00	21.2	79.2
07.05.19	1904-01-01 08:18:00	21.5	78.4
07.05.19	1904-01-01 08:30:00	21.7	78.3
07.05.19	1904-01-01 08:42:00	21.7	77.8
07.05.19	1904-01-01 08:54:00	21.8	77.6
07.05.19	1904-01-01 09:06:00	21.9	77.8
07.05.19	1904-01-01 09:18:00	22.1	77.2
07.05.19	1904-01-01 09:30:00	22.2	76.9
07.05.19	1904-01-01 09:42:00	22.3	75.6
07.05.19	1904-01-01 09:54:00	22.3	73.9
07.05.19	1904-01-01 10:06:00	22.4	72.3
07.05.19	1904-01-01 10:18:00	22.4	67.2
07.05.19	1904-01-01 10:30:00	21.1	57.6
07.05.19	1904-01-01 10:42:00	21.8	69.4
07.05.19	1904-01-01 10:54:00	22.3	73.6
07.05.19	1904-01-01 11:06:00	22.3	76.1
07.05.19	1904-01-01 11:18:00	22.7	75.1
07.05.19	1904-01-01 11:30:00	22.6	73.5
07.05.19	1904-01-01 11:42:00	22.4	73.7
07.05.19	1904-01-01 11:54:00	22.1	64.2
07.05.19	1904-01-01 12:06:00	21.9	60.2
07.05.19	1904-01-01 12:18:00	22.4	63.2
07.05.19	1904-01-01 12:30:00	22.4	63.4
07.05.19	1904-01-01 12:42:00	22.3	68.7
07.05.19	1904-01-01 12:54:00	22.5	71.6
07.05.19	1904-01-01 13:06:00	22.4	72.7
07.05.19	1904-01-01 13:18:00	22.5	73.1
07.05.19	1904-01-01 13:30:00	22.2	74.5
07.05.19	1904-01-01 13:42:00	22.9	74.3
07.05.19	1904-01-01 13:54:00	23.2	71.9
07.05.19	1904-01-01 14:06:00	23.7	71
07.05.19	1904-01-01 14:18:00	23.9	68.7
07.05.19	1904-01-01 14:30:00	24	67.8
07.05.19	1904-01-01 14:42:00	23.8	65.7
07.05.19	1904-01-01 14:54:00	23.5	67.4
07.05.19	1904-01-01 15:06:00	22.9	68.8
07.05.19	1904-01-01 15:18:00	22.7	69.8
07.05.19	1904-01-01 15:30:00	22.9	69.3
07.05.19	1904-01-01 15:42:00	22.8	71.3
07.05.19	1904-01-01 15:54:00	22.7	71
07.05.19	1904-01-01 16:06:00	22.7	72.4
07.05.19	1904-01-01 16:18:00	22.6	74.4
07.05.19	1904-01-01 16:30:00	22.8	70.7
07.05.19	1904-01-01 16:42:00	22.1	68.7
07.05.19	1904-01-01 16:54:00	21.8	75.5
07.05.19	1904-01-01 17:06:00	21.6	77.5
07.05.19	1904-01-01 17:18:00	21.2	79.7
07.05.19	1904-01-01 17:30:00	20.7	81.1
07.05.19	1904-01-01 17:42:00	20.4	82.5
07.05.19	1904-01-01 17:54:00	20.1	84.8
07.05.19	1904-01-01 18:06:00	20	84.8
07.05.19	1904-01-01 18:18:00	20	85.1
07.05.19	1904-01-01 18:30:00	19.8	85.2
07.05.19	1904-01-01 18:42:00	19.9	86
07.05.19	1904-01-01 18:54:00	19.8	85.9
07.05.19	1904-01-01 19:06:00	19.6	87
07.05.19	1904-01-01 19:18:00	19.5	87.7
07.05.19	1904-01-01 19:30:00	19.4	88.6
07.05.19	1904-01-01 19:42:00	19.2	89.7
07.05.19	1904-01-01 19:54:00	18.9	91
07.05.19	1904-01-01 20:06:00	18.8	92.5
07.05.19	1904-01-01 20:18:00	18.6	93.8
07.05.19	1904-01-01 20:30:00	18.4	95.2
07.05.19	1904-01-01 20:42:00	18.2	96
07.05.19	1904-01-01 20:54:00	18	96.6
07.05.19	1904-01-01 21:06:00	17.8	97
07.05.19	1904-01-01 21:18:00	17.6	97.3
07.05.19	1904-01-01 21:30:00	17.6	97.4
07.05.19	1904-01-01 21:42:00	18.9	95.1
07.05.19	1904-01-01 21:54:00	19.9	92.3
07.05.19	1904-01-01 22:06:00	20.4	90.4
07.05.19	1904-01-01 22:18:00	20.5	89.5
07.05.19	1904-01-01 22:30:00	20.5	89.2
07.05.19	1904-01-01 22:42:00	20.6	88.9
07.05.19	1904-01-01 22:54:00	20.4	89.3
07.05.19	1904-01-01 23:06:00	20.1	90.2
07.05.19	1904-01-01 23:18:00	19.9	91
07.05.19	1904-01-01 23:30:00	19.9	91.2
07.05.19	1904-01-01 23:42:00	20	90.9
07.05.19	1904-01-01 23:54:00	19.9	91
08.05.19	1904-01-01 00:06:00	19.8	91.2
08.05.19	1904-01-01 00:18:00	19.8	91.2
08.05.19	1904-01-01 00:30:00	19.8	91.2
08.05.19	1904-01-01 00:42:00	19.8	91.3
08.05.19	1904-01-01 00:54:00	19.7	91.6
08.05.19	1904-01-01 01:06:00	19.7	91.8
08.05.19	1904-01-01 01:18:00	19.7	91.9
08.05.19	1904-01-01 01:30:00	19.7	91.6
08.05.19	1904-01-01 01:42:00	19.6	91.6
08.05.19	1904-01-01 01:54:00	19.5	91.5
08.05.19	1904-01-01 02:06:00	19.6	91.7
08.05.19	1904-01-01 02:18:00	19.7	91.6
08.05.19	1904-01-01 02:30:00	19.6	91.7
08.05.19	1904-01-01 02:42:00	19.5	91.9
08.05.19	1904-01-01 02:54:00	19.6	91.7
08.05.19	1904-01-01 03:06:00	19.6	91.8
08.05.19	1904-01-01 03:18:00	19.6	92
08.05.19	1904-01-01 03:30:00	19.6	91.9
08.05.19	1904-01-01 03:42:00	19.5	91.8
08.05.19	1904-01-01 03:54:00	19.5	91.9
08.05.19	1904-01-01 04:06:00	19.6	91.9
08.05.19	1904-01-01 04:18:00	19.6	91.8
08.05.19	1904-01-01 04:30:00	19.5	92
08.05.19	1904-01-01 04:42:00	19.5	92.4
08.05.19	1904-01-01 04:54:00	19.6	92.2
08.05.19	1904-01-01 05:06:00	19.6	92.2
08.05.19	1904-01-01 05:18:00	19.6	92.1
08.05.19	1904-01-01 05:30:00	19.6	92.2
08.05.19	1904-01-01 05:42:00	19.6	92.2
08.05.19	1904-01-01 05:54:00	19.6	92.4
08.05.19	1904-01-01 06:06:00	19.6	92.2
08.05.19	1904-01-01 06:18:00	19.7	92.1
08.05.19	1904-01-01 06:30:00	19.6	92.2
08.05.19	1904-01-01 06:42:00	19.6	92.4
08.05.19	1904-01-01 06:54:00	19.6	92.5
08.05.19	1904-01-01 07:06:00	19.6	92.5
08.05.19	1904-01-01 07:18:00	19.7	92.7
08.05.19	1904-01-01 07:30:00	19.9	92.3
08.05.19	1904-01-01 07:42:00	19.9	91.9
08.05.19	1904-01-01 07:54:00	19.8	92.3
08.05.19	1904-01-01 08:06:00	19.7	92.8
08.05.19	1904-01-01 08:18:00	19.8	92.5
08.05.19	1904-01-01 08:30:00	19.8	92.2
08.05.19	1904-01-01 08:42:00	19.7	89.1
08.05.19	1904-01-01 08:54:00	18.3	75.2
08.05.19	1904-01-01 09:06:00	17.9	74.2
08.05.19	1904-01-01 09:18:00	18.2	72.2
08.05.19	1904-01-01 09:30:00	19.2	74.8
08.05.19	1904-01-01 09:42:00	18.8	73.6
08.05.19	1904-01-01 09:54:00	19.8	78.4
08.05.19	1904-01-01 10:06:00	20.4	81.6
08.05.19	1904-01-01 10:18:00	19.6	70.6
08.05.19	1904-01-01 10:30:00	19	68.7
08.05.19	1904-01-01 10:42:00	20.6	71.8
08.05.19	1904-01-01 10:54:00	21.5	79.3
08.05.19	1904-01-01 11:06:00	21	80.5
08.05.19	1904-01-01 11:18:00	21.2	83.2
08.05.19	1904-01-01 11:30:00	21.8	82.7
08.05.19	1904-01-01 11:42:00	22	80.9
08.05.19	1904-01-01 11:54:00	21.9	80.7
08.05.19	1904-01-01 12:06:00	21.9	81
08.05.19	1904-01-01 12:18:00	21.7	81.9
08.05.19	1904-01-01 12:30:00	21.5	82.9
08.05.19	1904-01-01 12:42:00	21.5	83.9
08.05.19	1904-01-01 12:54:00	21.5	83.7
08.05.19	1904-01-01 13:06:00	21.4	83.9
08.05.19	1904-01-01 13:18:00	21.1	85.3
08.05.19	1904-01-01 13:30:00	21.1	85.7
08.05.19	1904-01-01 13:42:00	21.2	85
08.05.19	1904-01-01 13:54:00	21.1	85.6
08.05.19	1904-01-01 14:06:00	20.9	87
08.05.19	1904-01-01 14:18:00	20.6	87.8
08.05.19	1904-01-01 14:30:00	20.4	87.9
08.05.19	1904-01-01 14:42:00	20.1	87.8
08.05.19	1904-01-01 14:54:00	19.9	86.2
08.05.19	1904-01-01 15:06:00	19.8	88.9
08.05.19	1904-01-01 15:18:00	19.9	90.6
08.05.19	1904-01-01 15:30:00	19.9	91.1
08.05.19	1904-01-01 15:42:00	19.8	91.4
08.05.19	1904-01-01 15:54:00	19.6	92.6
08.05.19	1904-01-01 16:06:00	19.4	93.6
08.05.19	1904-01-01 16:18:00	19.3	94.4
08.05.19	1904-01-01 16:30:00	19.3	95
08.05.19	1904-01-01 16:42:00	19.2	94.8
08.05.19	1904-01-01 16:54:00	19.1	95
08.05.19	1904-01-01 17:06:00	19.1	95.1
08.05.19	1904-01-01 17:18:00	19	95.3
08.05.19	1904-01-01 17:30:00	18.8	95.5
08.05.19	1904-01-01 17:42:00	18.7	96.1
08.05.19	1904-01-01 17:54:00	18.6	96.3
08.05.19	1904-01-01 18:06:00	18.5	96.3
08.05.19	1904-01-01 18:18:00	18.5	96.1
08.05.19	1904-01-01 18:30:00	18.4	96.5
08.05.19	1904-01-01 18:42:00	18.4	96.7
08.05.19	1904-01-01 18:54:00	18.3	96.5
08.05.19	1904-01-01 19:06:00	18.2	96.3
08.05.19	1904-01-01 19:18:00	18	96.3
08.05.19	1904-01-01 19:30:00	18.5	96.4
08.05.19	1904-01-01 19:42:00	19.6	94.1
08.05.19	1904-01-01 19:54:00	20.4	91
08.05.19	1904-01-01 20:06:00	20.7	89.2
08.05.19	1904-01-01 20:18:00	20.7	88.2
08.05.19	1904-01-01 20:30:00	20.6	88.1
08.05.19	1904-01-01 20:42:00	20.5	88.2
08.05.19	1904-01-01 20:54:00	20.5	88.4
08.05.19	1904-01-01 21:06:00	20.4	88.4
08.05.19	1904-01-01 21:18:00	20.1	89.1
08.05.19	1904-01-01 21:30:00	19.9	89.8
08.05.19	1904-01-01 21:42:00	19.6	90.3
08.05.19	1904-01-01 21:54:00	19.4	91
08.05.19	1904-01-01 22:06:00	19.5	90.8
08.05.19	1904-01-01 22:18:00	19.6	90.5
08.05.19	1904-01-01 22:30:00	19.6	90.3
08.05.19	1904-01-01 22:42:00	19.5	90.5
08.05.19	1904-01-01 22:54:00	19.5	90.4
08.05.19	1904-01-01 23:06:00	19.5	90.4
08.05.19	1904-01-01 23:18:00	19.5	90.4
08.05.19	1904-01-01 23:30:00	19.5	90.3
08.05.19	1904-01-01 23:42:00	19.6	90
08.05.19	1904-01-01 23:54:00	19.7	89.6
09.05.19	1904-01-01 00:06:00	19.6	89.7
09.05.19	1904-01-01 00:18:00	19.6	89.7
09.05.19	1904-01-01 00:30:00	19.5	89.8
09.05.19	1904-01-01 00:42:00	19.6	89.6
09.05.19	1904-01-01 00:54:00	19.7	89.2
09.05.19	1904-01-01 01:06:00	19.5	89.5
09.05.19	1904-01-01 01:18:00	19.4	89.6
09.05.19	1904-01-01 01:30:00	19.5	89.6
09.05.19	1904-01-01 01:42:00	19.5	89.4
09.05.19	1904-01-01 01:54:00	19.6	89.6
09.05.19	1904-01-01 02:06:00	19.5	89.7
09.05.19	1904-01-01 02:18:00	19.4	89.9
09.05.19	1904-01-01 02:30:00	19.5	89.7
09.05.19	1904-01-01 02:42:00	19.5	89.7
09.05.19	1904-01-01 02:54:00	19.5	89.8
09.05.19	1904-01-01 03:06:00	19.4	90.1
09.05.19	1904-01-01 03:18:00	19.4	90.4
09.05.19	1904-01-01 03:30:00	19.4	90.4
09.05.19	1904-01-01 03:42:00	19.5	90.4
09.05.19	1904-01-01 03:54:00	19.6	90.3
09.05.19	1904-01-01 04:06:00	19.6	90.3
09.05.19	1904-01-01 04:18:00	19.5	90.6
09.05.19	1904-01-01 04:30:00	19.6	90.6
09.05.19	1904-01-01 04:42:00	19.5	90.6
09.05.19	1904-01-01 04:54:00	19.5	90.6
09.05.19	1904-01-01 05:06:00	19.5	90.5
09.05.19	1904-01-01 05:18:00	19.6	90.5
09.05.19	1904-01-01 05:30:00	19.6	90.7
09.05.19	1904-01-01 05:42:00	19.6	90.8
09.05.19	1904-01-01 05:54:00	19.6	90.9
09.05.19	1904-01-01 06:06:00	19.6	91
09.05.19	1904-01-01 06:18:00	19.6	91.2
09.05.19	1904-01-01 06:30:00	19.6	91.2
09.05.19	1904-01-01 06:42:00	19.6	91.2
09.05.19	1904-01-01 06:54:00	19.7	91.1
09.05.19	1904-01-01 07:06:00	19.8	91
09.05.19	1904-01-01 07:18:00	19.8	91.3
09.05.19	1904-01-01 07:30:00	19.8	91.4
09.05.19	1904-01-01 07:42:00	19.9	91.3
09.05.19	1904-01-01 07:54:00	20	91.1
09.05.19	1904-01-01 08:06:00	19.9	91.4
09.05.19	1904-01-01 08:18:00	19.9	91.7
09.05.19	1904-01-01 08:30:00	20	91.6
09.05.19	1904-01-01 08:42:00	20	91
09.05.19	1904-01-01 08:54:00	19.9	91.2
09.05.19	1904-01-01 09:06:00	20.2	91.2
09.05.19	1904-01-01 09:18:00	20.6	90.3
09.05.19	1904-01-01 09:30:00	20.9	89.4
09.05.19	1904-01-01 09:42:00	21.1	88.7
09.05.19	1904-01-01 09:54:00	21.1	87.9
09.05.19	1904-01-01 10:06:00	21	88.3
09.05.19	1904-01-01 10:18:00	21.4	87.6
09.05.19	1904-01-01 10:30:00	22.5	84.5
09.05.19	1904-01-01 10:42:00	23.1	78.1
09.05.19	1904-01-01 10:54:00	22.3	79.1
09.05.19	1904-01-01 11:06:00	22.5	78.9
09.05.19	1904-01-01 11:18:00	22.4	77.7
09.05.19	1904-01-01 11:30:00	22.9	76.2
09.05.19	1904-01-01 11:42:00	23.3	73.2
09.05.19	1904-01-01 11:54:00	22.5	75
09.05.19	1904-01-01 12:06:00	22.1	78.5
09.05.19	1904-01-01 12:18:00	22.5	78.6
09.05.19	1904-01-01 12:30:00	22.3	77.9
09.05.19	1904-01-01 12:42:00	22.6	78.3
09.05.19	1904-01-01 12:54:00	23.1	76.3
09.05.19	1904-01-01 13:06:00	23.2	74.7
09.05.19	1904-01-01 13:18:00	23.2	74.3
09.05.19	1904-01-01 13:30:00	23.1	73.9
09.05.19	1904-01-01 13:42:00	23.1	73.3
09.05.19	1904-01-01 13:54:00	23	72.8
09.05.19	1904-01-01 14:06:00	22.9	73.2
09.05.19	1904-01-01 14:18:00	22.6	73.8
09.05.19	1904-01-01 14:30:00	22.4	74.6
09.05.19	1904-01-01 14:42:00	22.5	75.8
09.05.19	1904-01-01 14:54:00	23.2	75.7
09.05.19	1904-01-01 15:06:00	23.2	75.4
09.05.19	1904-01-01 15:18:00	23.2	76
09.05.19	1904-01-01 15:30:00	23.2	76.2
09.05.19	1904-01-01 15:42:00	22.7	63.1
09.05.19	1904-01-01 15:54:00	21.9	58.1
09.05.19	1904-01-01 16:06:00	21.8	68.2
09.05.19	1904-01-01 16:18:00	22.2	75
09.05.19	1904-01-01 16:30:00	22.6	76
09.05.19	1904-01-01 16:42:00	23	75.9
09.05.19	1904-01-01 16:54:00	22.5	77.6
09.05.19	1904-01-01 17:06:00	22.3	79.4
09.05.19	1904-01-01 17:18:00	22.2	80.5
09.05.19	1904-01-01 17:30:00	21.9	80.5
09.05.19	1904-01-01 17:42:00	21.3	81.3
09.05.19	1904-01-01 17:54:00	21	84.1
09.05.19	1904-01-01 18:06:00	20.6	86.2
09.05.19	1904-01-01 18:18:00	20.3	87.4
09.05.19	1904-01-01 18:30:00	20.1	88.3
09.05.19	1904-01-01 18:42:00	20	88.8
09.05.19	1904-01-01 18:54:00	20	88.9
09.05.19	1904-01-01 19:06:00	20.1	89.1
09.05.19	1904-01-01 19:18:00	19.9	89.8
09.05.19	1904-01-01 19:30:00	19.7	90.8
09.05.19	1904-01-01 19:42:00	19.4	91.8
09.05.19	1904-01-01 19:54:00	19.2	92.4
09.05.19	1904-01-01 20:06:00	19	92.5
09.05.19	1904-01-01 20:18:00	18.8	92.8
09.05.19	1904-01-01 20:30:00	18.6	93.4
09.05.19	1904-01-01 20:42:00	18.4	94.1
09.05.19	1904-01-01 20:54:00	18.2	94.7
09.05.19	1904-01-01 21:06:00	18.1	95.1
09.05.19	1904-01-01 21:18:00	17.9	95.6
09.05.19	1904-01-01 21:30:00	17.8	96
09.05.19	1904-01-01 21:42:00	17.7	96.2
09.05.19	1904-01-01 21:54:00	18.8	94.7
09.05.19	1904-01-01 22:06:00	19.9	91
09.05.19	1904-01-01 22:18:00	20.6	88.1
09.05.19	1904-01-01 22:30:00	20.7	86.9
09.05.19	1904-01-01 22:42:00	20.7	86.5
09.05.19	1904-01-01 22:54:00	20.7	86.1
09.05.19	1904-01-01 23:06:00	20.7	85.7
09.05.19	1904-01-01 23:18:00	20.6	85.6
09.05.19	1904-01-01 23:30:00	20.4	86.5
09.05.19	1904-01-01 23:42:00	20.1	87.7
09.05.19	1904-01-01 23:54:00	19.9	88.6
10.05.19	1904-01-01 00:06:00	19.6	89.5
10.05.19	1904-01-01 00:18:00	19.5	90
10.05.19	1904-01-01 00:30:00	19.6	89.8
10.05.19	1904-01-01 00:42:00	19.6	89.7
10.05.19	1904-01-01 00:54:00	19.5	89.8
10.05.19	1904-01-01 01:06:00	19.5	90
10.05.19	1904-01-01 01:18:00	19.5	90
10.05.19	1904-01-01 01:30:00	19.6	89.9
10.05.19	1904-01-01 01:42:00	19.6	89.8
10.05.19	1904-01-01 01:54:00	19.5	89.9
10.05.19	1904-01-01 02:06:00	19.5	89.8
10.05.19	1904-01-01 02:18:00	19.6	89.8
10.05.19	1904-01-01 02:30:00	19.6	89.6
10.05.19	1904-01-01 02:42:00	19.6	89.8
10.05.19	1904-01-01 02:54:00	19.5	90
10.05.19	1904-01-01 03:06:00	19.5	89.9
10.05.19	1904-01-01 03:18:00	19.5	90
10.05.19	1904-01-01 03:30:00	19.5	89.9
10.05.19	1904-01-01 03:42:00	19.6	89.6
10.05.19	1904-01-01 03:54:00	19.6	89.7
10.05.19	1904-01-01 04:06:00	19.6	89.7
10.05.19	1904-01-01 04:18:00	19.6	89.7
10.05.19	1904-01-01 04:30:00	19.6	89.6
10.05.19	1904-01-01 04:42:00	19.6	89.6
10.05.19	1904-01-01 04:54:00	19.6	89.6
10.05.19	1904-01-01 05:06:00	19.6	89.4
10.05.19	1904-01-01 05:18:00	19.6	89.5
10.05.19	1904-01-01 05:30:00	19.6	89.6
10.05.19	1904-01-01 05:42:00	19.6	89.4
10.05.19	1904-01-01 05:54:00	19.7	89.4
10.05.19	1904-01-01 06:06:00	19.6	89.6
10.05.19	1904-01-01 06:18:00	19.7	89.6
10.05.19	1904-01-01 06:30:00	19.7	89.6
10.05.19	1904-01-01 06:42:00	19.8	89.6
10.05.19	1904-01-01 06:54:00	19.8	89.6
10.05.19	1904-01-01 07:06:00	19.9	89.6
10.05.19	1904-01-01 07:18:00	19.9	89.7
10.05.19	1904-01-01 07:30:00	19.8	89.7
10.05.19	1904-01-01 07:42:00	19.9	89.8
10.05.19	1904-01-01 07:54:00	20	89.5
10.05.19	1904-01-01 08:06:00	20.1	89.6
10.05.19	1904-01-01 08:18:00	20.3	89.2
10.05.19	1904-01-01 08:30:00	20.4	89
10.05.19	1904-01-01 08:42:00	20.4	89
10.05.19	1904-01-01 08:54:00	20.4	89.2
10.05.19	1904-01-01 09:06:00	20.5	88.7
10.05.19	1904-01-01 09:18:00	20.8	87.9
10.05.19	1904-01-01 09:30:00	21.1	87.5
10.05.19	1904-01-01 09:42:00	21.6	85.1
10.05.19	1904-01-01 09:54:00	21.9	83.4
10.05.19	1904-01-01 10:06:00	22.2	81.7
10.05.19	1904-01-01 10:18:00	22.4	81.1
10.05.19	1904-01-01 10:30:00	22.5	80.8
10.05.19	1904-01-01 10:42:00	22.3	81.1
10.05.19	1904-01-01 10:54:00	22.6	80
10.05.19	1904-01-01 11:06:00	23.2	78.8
10.05.19	1904-01-01 11:18:00	23.9	75.6
10.05.19	1904-01-01 11:30:00	24.2	70.7
10.05.19	1904-01-01 11:42:00	24.3	72.6
10.05.19	1904-01-01 11:54:00	24.8	70.1
10.05.19	1904-01-01 12:06:00	24.9	70
10.05.19	1904-01-01 12:18:00	25.4	71.1
10.05.19	1904-01-01 12:30:00	25.6	69.8
10.05.19	1904-01-01 12:42:00	25.8	69.1
10.05.19	1904-01-01 12:54:00	25.6	69.7
10.05.19	1904-01-01 13:06:00	25.1	71.8
10.05.19	1904-01-01 13:18:00	24.7	72.6
10.05.19	1904-01-01 13:30:00	24.7	72.9
10.05.19	1904-01-01 13:42:00	24	74.6
10.05.19	1904-01-01 13:54:00	23.8	74.6
10.05.19	1904-01-01 14:06:00	24.6	74
10.05.19	1904-01-01 14:18:00	25.3	73.4
10.05.19	1904-01-01 14:30:00	24.7	73
10.05.19	1904-01-01 14:42:00	24.3	64.6
10.05.19	1904-01-01 14:54:00	24	72.9
10.05.19	1904-01-01 15:06:00	23.9	76.1
10.05.19	1904-01-01 15:18:00	23.7	78.2
10.05.19	1904-01-01 15:30:00	23.9	78
10.05.19	1904-01-01 15:42:00	24.3	76.8
10.05.19	1904-01-01 15:54:00	24.3	73.2
10.05.19	1904-01-01 16:06:00	24.3	72.4
10.05.19	1904-01-01 16:18:00	24.3	71.7
10.05.19	1904-01-01 16:30:00	24.1	70.2
10.05.19	1904-01-01 16:42:00	23.9	71.1
10.05.19	1904-01-01 16:54:00	23.8	71.2
10.05.19	1904-01-01 17:06:00	23.7	72.2
10.05.19	1904-01-01 17:18:00	23.5	71.5
10.05.19	1904-01-01 17:30:00	23.2	71.5
10.05.19	1904-01-01 17:42:00	22.9	72.6
10.05.19	1904-01-01 17:54:00	22.8	72.8
10.05.19	1904-01-01 18:06:00	22.8	73.3
10.05.19	1904-01-01 18:18:00	22.5	75.5
10.05.19	1904-01-01 18:30:00	22.3	76.9
10.05.19	1904-01-01 18:42:00	22	78.4
10.05.19	1904-01-01 18:54:00	21.8	79.9
10.05.19	1904-01-01 19:06:00	21.6	80.3
10.05.19	1904-01-01 19:18:00	21.4	82.2
10.05.19	1904-01-01 19:30:00	21.1	84.5
10.05.19	1904-01-01 19:42:00	20.8	87.2
10.05.19	1904-01-01 19:54:00	20.5	88.5
10.05.19	1904-01-01 20:06:00	20.3	89.3
10.05.19	1904-01-01 20:18:00	20.1	90.2
10.05.19	1904-01-01 20:30:00	19.9	91
10.05.19	1904-01-01 20:42:00	19.7	91.6
10.05.19	1904-01-01 20:54:00	19.5	92.5
10.05.19	1904-01-01 21:06:00	19.3	93.4
10.05.19	1904-01-01 21:18:00	19.2	94
10.05.19	1904-01-01 21:30:00	19	94.2
10.05.19	1904-01-01 21:42:00	18.8	94.3
10.05.19	1904-01-01 21:54:00	18.7	94.7
10.05.19	1904-01-01 22:06:00	18.6	95.3
10.05.19	1904-01-01 22:18:00	18.4	95.8
10.05.19	1904-01-01 22:30:00	18.3	96.2
10.05.19	1904-01-01 22:42:00	18.2	96.5
10.05.19	1904-01-01 22:54:00	18.1	96.8
10.05.19	1904-01-01 23:06:00	18	96.9
10.05.19	1904-01-01 23:18:00	17.9	96.9
10.05.19	1904-01-01 23:30:00	17.9	97.1
10.05.19	1904-01-01 23:42:00	17.9	97.4
10.05.19	1904-01-01 23:54:00	19.1	95.9
11.05.19	1904-01-01 00:06:00	20.2	92.4
11.05.19	1904-01-01 00:18:00	20.7	89.8
11.05.19	1904-01-01 00:30:00	20.9	88.8
11.05.19	1904-01-01 00:42:00	21	88.5
11.05.19	1904-01-01 00:54:00	21	88.4
11.05.19	1904-01-01 01:06:00	20.8	88.6
11.05.19	1904-01-01 01:18:00	20.8	88.9
11.05.19	1904-01-01 01:30:00	20.6	89.4
11.05.19	1904-01-01 01:42:00	20.3	90.1
11.05.19	1904-01-01 01:54:00	20.1	90.7
11.05.19	1904-01-01 02:06:00	19.9	91.4
11.05.19	1904-01-01 02:18:00	19.7	92.1
11.05.19	1904-01-01 02:30:00	19.7	92.4
11.05.19	1904-01-01 02:42:00	19.7	92.5
11.05.19	1904-01-01 02:54:00	19.8	92.5
11.05.19	1904-01-01 03:06:00	19.8	92.7
11.05.19	1904-01-01 03:18:00	19.7	92.9
11.05.19	1904-01-01 03:30:00	19.7	92.7
11.05.19	1904-01-01 03:42:00	19.7	92.5
11.05.19	1904-01-01 03:54:00	19.8	92.4
11.05.19	1904-01-01 04:06:00	19.8	92.4
11.05.19	1904-01-01 04:18:00	19.7	92.4
11.05.19	1904-01-01 04:30:00	19.7	92.4
11.05.19	1904-01-01 04:42:00	19.6	92.3
11.05.19	1904-01-01 04:54:00	19.6	92.5
11.05.19	1904-01-01 05:06:00	19.8	92.3
11.05.19	1904-01-01 05:18:00	20	91.8
11.05.19	1904-01-01 05:30:00	19.9	91.5
11.05.19	1904-01-01 05:42:00	19.9	91.4
11.05.19	1904-01-01 05:54:00	19.8	91.8
11.05.19	1904-01-01 06:06:00	19.8	91.8
11.05.19	1904-01-01 06:18:00	19.9	91.8
11.05.19	1904-01-01 06:30:00	20	91.5
11.05.19	1904-01-01 06:42:00	20	91.1
11.05.19	1904-01-01 06:54:00	19.9	91.3
11.05.19	1904-01-01 07:06:00	20	91.5
11.05.19	1904-01-01 07:18:00	20.2	91.2
11.05.19	1904-01-01 07:30:00	20.3	91.4
11.05.19	1904-01-01 07:42:00	20.3	91.5
11.05.19	1904-01-01 07:54:00	20.3	91.8
11.05.19	1904-01-01 08:06:00	20.2	92.3
11.05.19	1904-01-01 08:18:00	20.1	92.9
11.05.19	1904-01-01 08:30:00	20.1	93.1
11.05.19	1904-01-01 08:42:00	20.2	92.8
11.05.19	1904-01-01 08:54:00	20.2	92.9
11.05.19	1904-01-01 09:06:00	20.2	92.9
11.05.19	1904-01-01 09:18:00	20.3	92.6
11.05.19	1904-01-01 09:30:00	20.6	92.2
11.05.19	1904-01-01 09:42:00	20.9	91.3
11.05.19	1904-01-01 09:54:00	20.8	91.4
11.05.19	1904-01-01 10:06:00	20.7	91.2
11.05.19	1904-01-01 10:18:00	20.6	91.3
11.05.19	1904-01-01 10:30:00	20.9	91.3
11.05.19	1904-01-01 10:42:00	21.2	90.4
11.05.19	1904-01-01 10:54:00	22.4	87.4
11.05.19	1904-01-01 11:06:00	23.9	78.9
11.05.19	1904-01-01 11:18:00	23.2	76.6
11.05.19	1904-01-01 11:30:00	22.5	80.7
11.05.19	1904-01-01 11:42:00	22.3	82.8
11.05.19	1904-01-01 11:54:00	22.1	83
11.05.19	1904-01-01 12:06:00	22.2	82.3
11.05.19	1904-01-01 12:18:00	22.2	82.4
11.05.19	1904-01-01 12:30:00	22.1	83.7
11.05.19	1904-01-01 12:42:00	22.5	84.1
11.05.19	1904-01-01 12:54:00	22.5	82.9
11.05.19	1904-01-01 13:06:00	21.7	84.6
11.05.19	1904-01-01 13:18:00	21.2	89.3
11.05.19	1904-01-01 13:30:00	22.2	89.1
11.05.19	1904-01-01 13:42:00	23.2	83.9
11.05.19	1904-01-01 13:54:00	23.2	81.3
11.05.19	1904-01-01 14:06:00	22.7	81.9
11.05.19	1904-01-01 14:18:00	22.8	83.2
11.05.19	1904-01-01 14:30:00	23.2	82.4
11.05.19	1904-01-01 14:42:00	22.8	81.6
11.05.19	1904-01-01 14:54:00	22.6	81.9
11.05.19	1904-01-01 15:06:00	22.4	82.2
11.05.19	1904-01-01 15:18:00	22.2	85.1
11.05.19	1904-01-01 15:30:00	22.9	83.6
11.05.19	1904-01-01 15:42:00	23.2	78.1
11.05.19	1904-01-01 15:54:00	22.7	80
11.05.19	1904-01-01 16:06:00	22.1	82.8
11.05.19	1904-01-01 16:18:00	22	83.3
11.05.19	1904-01-01 16:30:00	22.1	84.8
11.05.19	1904-01-01 16:42:00	22.1	85.4
11.05.19	1904-01-01 16:54:00	21.9	83
11.05.19	1904-01-01 17:06:00	21.8	84.9
11.05.19	1904-01-01 17:18:00	22.2	85.1
11.05.19	1904-01-01 17:30:00	22.2	83.7
11.05.19	1904-01-01 17:42:00	21.8	82.6
11.05.19	1904-01-01 17:54:00	21.5	84.6
11.05.19	1904-01-01 18:06:00	21.2	85.9
11.05.19	1904-01-01 18:18:00	20.8	88.8
11.05.19	1904-01-01 18:30:00	20.7	90.3
11.05.19	1904-01-01 18:42:00	20.5	91
11.05.19	1904-01-01 18:54:00	20.2	91.6
11.05.19	1904-01-01 19:06:00	19.9	92.1
11.05.19	1904-01-01 19:18:00	19.6	92.5
11.05.19	1904-01-01 19:30:00	19.1	92.6
11.05.19	1904-01-01 19:42:00	19.2	93.6
11.05.19	1904-01-01 19:54:00	20	92.2
11.05.19	1904-01-01 20:06:00	20.3	90.8
11.05.19	1904-01-01 20:18:00	20.4	90.4
11.05.19	1904-01-01 20:30:00	20.4	90.6
11.05.19	1904-01-01 20:42:00	20.2	91
11.05.19	1904-01-01 20:54:00	20.1	91.4
11.05.19	1904-01-01 21:06:00	19.9	91.7
11.05.19	1904-01-01 21:18:00	19.8	92.4
11.05.19	1904-01-01 21:30:00	19.7	92.7
11.05.19	1904-01-01 21:42:00	19.6	92.7
11.05.19	1904-01-01 21:54:00	19.7	92.8
11.05.19	1904-01-01 22:06:00	19.7	92.9
11.05.19	1904-01-01 22:18:00	19.7	92.9
11.05.19	1904-01-01 22:30:00	19.7	92.7
11.05.19	1904-01-01 22:42:00	19.7	92.7
11.05.19	1904-01-01 22:54:00	19.7	92.7
11.05.19	1904-01-01 23:06:00	19.7	92.7
11.05.19	1904-01-01 23:18:00	19.7	92.6
11.05.19	1904-01-01 23:30:00	19.6	92.6
11.05.19	1904-01-01 23:42:00	19.6	92.7
11.05.19	1904-01-01 23:54:00	19.6	92.7
12.05.19	1904-01-01 00:06:00	19.7	92.6
12.05.19	1904-01-01 00:18:00	19.7	92.5
12.05.19	1904-01-01 00:30:00	19.7	92.7
12.05.19	1904-01-01 00:42:00	19.7	92.6
12.05.19	1904-01-01 00:54:00	19.7	92.5
12.05.19	1904-01-01 01:06:00	19.7	92.5
12.05.19	1904-01-01 01:18:00	19.7	92.6
12.05.19	1904-01-01 01:30:00	19.7	92.6
12.05.19	1904-01-01 01:42:00	19.6	92.6
12.05.19	1904-01-01 01:54:00	19.6	92.5
12.05.19	1904-01-01 02:06:00	19.6	92.5
12.05.19	1904-01-01 02:18:00	19.6	92.5
12.05.19	1904-01-01 02:30:00	19.6	92.4
12.05.19	1904-01-01 02:42:00	19.7	92.4
12.05.19	1904-01-01 02:54:00	19.7	92.5
12.05.19	1904-01-01 03:06:00	19.7	92.4
12.05.19	1904-01-01 03:18:00	19.6	92.5
12.05.19	1904-01-01 03:30:00	19.7	92.2
12.05.19	1904-01-01 03:42:00	19.7	92.1
12.05.19	1904-01-01 03:54:00	19.7	92
12.05.19	1904-01-01 04:06:00	19.7	92.1
12.05.19	1904-01-01 04:18:00	19.7	92.1
12.05.19	1904-01-01 04:30:00	19.7	92
12.05.19	1904-01-01 04:42:00	19.7	91.9
12.05.19	1904-01-01 04:54:00	19.6	92
12.05.19	1904-01-01 05:06:00	19.7	91.9
12.05.19	1904-01-01 05:18:00	19.7	91.8
12.05.19	1904-01-01 05:30:00	19.8	91.6
12.05.19	1904-01-01 05:42:00	19.8	91.8
12.05.19	1904-01-01 05:54:00	19.8	91.8
12.05.19	1904-01-01 06:06:00	19.8	91.7
12.05.19	1904-01-01 06:18:00	19.8	91.7
12.05.19	1904-01-01 06:30:00	19.7	91.9
12.05.19	1904-01-01 06:42:00	19.7	92
12.05.19	1904-01-01 06:54:00	19.9	91.8
12.05.19	1904-01-01 07:06:00	19.9	91.8
12.05.19	1904-01-01 07:18:00	19.9	91.8
12.05.19	1904-01-01 07:30:00	19.8	92.1
12.05.19	1904-01-01 07:42:00	19.8	92.2
12.05.19	1904-01-01 07:54:00	20	92
12.05.19	1904-01-01 08:06:00	20.1	91.8
12.05.19	1904-01-01 08:18:00	20.1	91.7
12.05.19	1904-01-01 08:30:00	20.1	92
12.05.19	1904-01-01 08:42:00	20.1	92.1
12.05.19	1904-01-01 08:54:00	20.1	91.8
12.05.19	1904-01-01 09:06:00	20.2	91.1
12.05.19	1904-01-01 09:18:00	20.1	91
12.05.19	1904-01-01 09:30:00	20.1	90.5
12.05.19	1904-01-01 09:42:00	20.1	90.2
12.05.19	1904-01-01 09:54:00	20.2	91.1
12.05.19	1904-01-01 10:06:00	20.2	91.3
12.05.19	1904-01-01 10:18:00	20.2	91.5
12.05.19	1904-01-01 10:30:00	20.2	91.7
12.05.19	1904-01-01 10:42:00	20.2	91.9
12.05.19	1904-01-01 10:54:00	20.2	91.9
12.05.19	1904-01-01 11:06:00	20.3	91.5
12.05.19	1904-01-01 11:18:00	20.3	90.1
12.05.19	1904-01-01 11:30:00	20.3	88.3
12.05.19	1904-01-01 11:42:00	20.3	86.3
12.05.19	1904-01-01 11:54:00	20.4	85.2
12.05.19	1904-01-01 12:06:00	20.5	83.3
12.05.19	1904-01-01 12:18:00	20.3	82.8
12.05.19	1904-01-01 12:30:00	20.4	82.2
12.05.19	1904-01-01 12:42:00	20.6	81.3
12.05.19	1904-01-01 12:54:00	20.7	81.2
12.05.19	1904-01-01 13:06:00	21.2	80.1
12.05.19	1904-01-01 13:18:00	21.6	79.7
12.05.19	1904-01-01 13:30:00	22	77.6
12.05.19	1904-01-01 13:42:00	22.5	75.2
12.05.19	1904-01-01 13:54:00	22.4	74.8
12.05.19	1904-01-01 14:06:00	22.2	74.8
12.05.19	1904-01-01 14:18:00	22.4	74.4
12.05.19	1904-01-01 14:30:00	22.4	74.3
12.05.19	1904-01-01 14:42:00	22.2	73.7
12.05.19	1904-01-01 14:54:00	22.3	73.1
12.05.19	1904-01-01 15:06:00	22.7	71.7
12.05.19	1904-01-01 15:18:00	22.9	71.4
12.05.19	1904-01-01 15:30:00	22.6	71.4
12.05.19	1904-01-01 15:42:00	22.2	72.4
12.05.19	1904-01-01 15:54:00	22.1	72.2
12.05.19	1904-01-01 16:06:00	21.8	75.6
12.05.19	1904-01-01 16:18:00	21.5	79.1
12.05.19	1904-01-01 16:30:00	21.6	79
12.05.19	1904-01-01 16:42:00	21.4	79.5
12.05.19	1904-01-01 16:54:00	21.2	79.6
12.05.19	1904-01-01 17:06:00	21.1	79.7
12.05.19	1904-01-01 17:18:00	20.8	80.1
12.05.19	1904-01-01 17:30:00	20.5	80
12.05.19	1904-01-01 17:42:00	20.2	80.2
12.05.19	1904-01-01 17:54:00	19.9	80.3
12.05.19	1904-01-01 18:06:00	19.7	80.2
12.05.19	1904-01-01 18:18:00	19.5	80.3
12.05.19	1904-01-01 18:30:00	19.3	80.8
12.05.19	1904-01-01 18:42:00	19.2	81.2
12.05.19	1904-01-01 18:54:00	19.1	81.1
12.05.19	1904-01-01 19:06:00	19	81
12.05.19	1904-01-01 19:18:00	18.8	81.9
12.05.19	1904-01-01 19:30:00	18.6	82.8
12.05.19	1904-01-01 19:42:00	18.5	84
12.05.19	1904-01-01 19:54:00	18.3	84.5
12.05.19	1904-01-01 20:06:00	18.1	85.8
12.05.19	1904-01-01 20:18:00	18	86.5
12.05.19	1904-01-01 20:30:00	17.8	87.4
12.05.19	1904-01-01 20:42:00	18	88.1
12.05.19	1904-01-01 20:54:00	19.3	86.2
12.05.19	1904-01-01 21:06:00	20.2	82.5
12.05.19	1904-01-01 21:18:00	20.6	80.6
12.05.19	1904-01-01 21:30:00	20.7	80.1
12.05.19	1904-01-01 21:42:00	20.6	80.1
12.05.19	1904-01-01 21:54:00	20.5	80.2
12.05.19	1904-01-01 22:06:00	20.5	80.5
12.05.19	1904-01-01 22:18:00	20.4	80.6
12.05.19	1904-01-01 22:30:00	20.2	81
12.05.19	1904-01-01 22:42:00	19.9	81.8
12.05.19	1904-01-01 22:54:00	19.6	82.3
12.05.19	1904-01-01 23:06:00	19.4	83
12.05.19	1904-01-01 23:18:00	19.5	82.6
12.05.19	1904-01-01 23:30:00	19.6	82.6
12.05.19	1904-01-01 23:42:00	19.6	82.8
12.05.19	1904-01-01 23:54:00	19.6	82.8
13.05.19	1904-01-01 00:06:00	19.6	83.1
13.05.19	1904-01-01 00:18:00	19.6	83.1
13.05.19	1904-01-01 00:30:00	19.7	83
13.05.19	1904-01-01 00:42:00	19.6	83
13.05.19	1904-01-01 00:54:00	19.5	83.3
13.05.19	1904-01-01 01:06:00	19.6	83.1
13.05.19	1904-01-01 01:18:00	19.6	82.3
13.05.19	1904-01-01 01:30:00	19.6	82.1
13.05.19	1904-01-01 01:42:00	19.6	82.1
13.05.19	1904-01-01 01:54:00	19.7	82.4
13.05.19	1904-01-01 02:06:00	19.8	81.8
13.05.19	1904-01-01 02:18:00	19.6	82.1
13.05.19	1904-01-01 02:30:00	19.4	82.9
13.05.19	1904-01-01 02:42:00	19.6	82.4
13.05.19	1904-01-01 02:54:00	19.7	81.7
13.05.19	1904-01-01 03:06:00	19.7	81.7
13.05.19	1904-01-01 03:18:00	19.6	82.3
13.05.19	1904-01-01 03:30:00	19.5	82.7
13.05.19	1904-01-01 03:42:00	19.7	81.6
13.05.19	1904-01-01 03:54:00	19.8	80.9
13.05.19	1904-01-01 04:06:00	19.8	81
13.05.19	1904-01-01 04:18:00	19.5	82
13.05.19	1904-01-01 04:30:00	19.5	82.1
13.05.19	1904-01-01 04:42:00	19.6	81.5
13.05.19	1904-01-01 04:54:00	19.7	81.6
13.05.19	1904-01-01 05:06:00	19.7	81.9
13.05.19	1904-01-01 05:18:00	19.7	82.1
13.05.19	1904-01-01 05:30:00	19.7	81.9
13.05.19	1904-01-01 05:42:00	19.7	81.9
13.05.19	1904-01-01 05:54:00	19.7	82.1
13.05.19	1904-01-01 06:06:00	19.7	82.2
13.05.19	1904-01-01 06:18:00	19.6	82.4
13.05.19	1904-01-01 06:30:00	19.7	81.5
13.05.19	1904-01-01 06:42:00	19.8	81.1
13.05.19	1904-01-01 06:54:00	19.8	81.5
13.05.19	1904-01-01 07:06:00	20	80.7
13.05.19	1904-01-01 07:18:00	20.1	80.1
13.05.19	1904-01-01 07:30:00	19.9	80.4
13.05.19	1904-01-01 07:42:00	20	81
13.05.19	1904-01-01 07:54:00	20.2	80.3
13.05.19	1904-01-01 08:06:00	20.3	80
13.05.19	1904-01-01 08:18:00	20.6	79.8
13.05.19	1904-01-01 08:30:00	20.9	80.1
13.05.19	1904-01-01 08:42:00	21.4	79.8
13.05.19	1904-01-01 08:54:00	21.5	66.5
13.05.19	1904-01-01 09:06:00	19.5	61.9
13.05.19	1904-01-01 09:18:00	19.6	78.7
13.05.19	1904-01-01 09:30:00	20.2	80.4
13.05.19	1904-01-01 09:42:00	20.6	81.1
13.05.19	1904-01-01 09:54:00	20.7	82.3
13.05.19	1904-01-01 10:06:00	20.9	82.7
13.05.19	1904-01-01 10:18:00	21.3	81.9
13.05.19	1904-01-01 10:30:00	21.6	80.9
13.05.19	1904-01-01 10:42:00	22.2	79.1
13.05.19	1904-01-01 10:54:00	22.1	79
13.05.19	1904-01-01 11:06:00	22.1	79.5
13.05.19	1904-01-01 11:18:00	22.2	79.6
13.05.19	1904-01-01 11:30:00	22	80.1
13.05.19	1904-01-01 11:42:00	22.1	79.9
13.05.19	1904-01-01 11:54:00	22.8	77.5
13.05.19	1904-01-01 12:06:00	23.3	74
13.05.19	1904-01-01 12:18:00	23.4	70.7
13.05.19	1904-01-01 12:30:00	23.6	71.1
13.05.19	1904-01-01 12:42:00	24.1	70.2
13.05.19	1904-01-01 12:54:00	24.2	68.4
13.05.19	1904-01-01 13:06:00	24	67.3
13.05.19	1904-01-01 13:18:00	23.6	66.9
13.05.19	1904-01-01 13:30:00	23.3	67.3
13.05.19	1904-01-01 13:42:00	23.5	68.3
13.05.19	1904-01-01 13:54:00	23.3	70.6
13.05.19	1904-01-01 14:06:00	23.6	73.2
13.05.19	1904-01-01 14:18:00	24	74
13.05.19	1904-01-01 14:30:00	24.3	72.7
13.05.19	1904-01-01 14:42:00	23.9	72.5
13.05.19	1904-01-01 14:54:00	23.6	71.9
13.05.19	1904-01-01 15:06:00	23.3	72.2
13.05.19	1904-01-01 15:18:00	23.1	72.6
13.05.19	1904-01-01 15:30:00	22.8	72.7
13.05.19	1904-01-01 15:42:00	22.9	71.2
13.05.19	1904-01-01 15:54:00	23.3	70.8
13.05.19	1904-01-01 16:06:00	23.4	69.4
13.05.19	1904-01-01 16:18:00	23.4	69.5
13.05.19	1904-01-01 16:30:00	23.5	69.7
13.05.19	1904-01-01 16:42:00	23.3	68.8
13.05.19	1904-01-01 16:54:00	22.9	70.2
13.05.19	1904-01-01 17:06:00	22.6	70.7
13.05.19	1904-01-01 17:18:00	22.2	72.3
13.05.19	1904-01-01 17:30:00	22	74.6
13.05.19	1904-01-01 17:42:00	21.6	78.5
13.05.19	1904-01-01 17:54:00	21.4	80.3
13.05.19	1904-01-01 18:06:00	21.1	80.7
13.05.19	1904-01-01 18:18:00	20.9	80.7
13.05.19	1904-01-01 18:30:00	20.5	81.9
13.05.19	1904-01-01 18:42:00	20.2	84.8
13.05.19	1904-01-01 18:54:00	20	84.6
13.05.19	1904-01-01 19:06:00	19.6	83.6
13.05.19	1904-01-01 19:18:00	19.4	85.6
13.05.19	1904-01-01 19:30:00	19.2	87.5
13.05.19	1904-01-01 19:42:00	18.9	89.2
13.05.19	1904-01-01 19:54:00	18.7	90.7
13.05.19	1904-01-01 20:06:00	18.6	92.1
13.05.19	1904-01-01 20:18:00	19.7	90.5
13.05.19	1904-01-01 20:30:00	20.4	88.1
13.05.19	1904-01-01 20:42:00	20.6	87
13.05.19	1904-01-01 20:54:00	20.6	86.3
13.05.19	1904-01-01 21:06:00	20.6	86.4
13.05.19	1904-01-01 21:18:00	20.5	86.5
13.05.19	1904-01-01 21:30:00	20.3	87.2
13.05.19	1904-01-01 21:42:00	20	87.7
13.05.19	1904-01-01 21:54:00	19.9	88.2
13.05.19	1904-01-01 22:06:00	19.7	88.4
13.05.19	1904-01-01 22:18:00	19.6	88.3
13.05.19	1904-01-01 22:30:00	19.7	87.7
13.05.19	1904-01-01 22:42:00	19.6	87.7
13.05.19	1904-01-01 22:54:00	19.6	87
13.05.19	1904-01-01 23:06:00	19.6	86.7
13.05.19	1904-01-01 23:18:00	19.6	86.7
13.05.19	1904-01-01 23:30:00	19.7	86.3
13.05.19	1904-01-01 23:42:00	19.6	86.8
13.05.19	1904-01-01 23:54:00	19.6	86.4
14.05.19	1904-01-01 00:06:00	19.6	86.2
14.05.19	1904-01-01 00:18:00	19.6	86
14.05.19	1904-01-01 00:30:00	19.6	86.1
14.05.19	1904-01-01 00:42:00	19.6	85.8
14.05.19	1904-01-01 00:54:00	19.6	86.1
14.05.19	1904-01-01 01:06:00	19.5	85.7
14.05.19	1904-01-01 01:18:00	19.6	85.5
14.05.19	1904-01-01 01:30:00	19.6	85.3
14.05.19	1904-01-01 01:42:00	19.5	85.4
14.05.19	1904-01-01 01:54:00	19.6	85.5
14.05.19	1904-01-01 02:06:00	19.6	85.2
14.05.19	1904-01-01 02:18:00	19.6	85.5
14.05.19	1904-01-01 02:30:00	19.5	85.5
14.05.19	1904-01-01 02:42:00	19.6	85.4
14.05.19	1904-01-01 02:54:00	19.5	85.2
14.05.19	1904-01-01 03:06:00	19.5	85.2
14.05.19	1904-01-01 03:18:00	19.6	85.2
14.05.19	1904-01-01 03:30:00	19.6	85.1
14.05.19	1904-01-01 03:42:00	19.5	85.1
14.05.19	1904-01-01 03:54:00	19.5	85.3
14.05.19	1904-01-01 04:06:00	19.6	85
14.05.19	1904-01-01 04:18:00	19.7	84.8
14.05.19	1904-01-01 04:30:00	19.5	85.4
14.05.19	1904-01-01 04:42:00	19.5	85.3
14.05.19	1904-01-01 04:54:00	19.6	85.3
14.05.19	1904-01-01 05:06:00	19.6	85.2
14.05.19	1904-01-01 05:18:00	19.5	85.2
14.05.19	1904-01-01 05:30:00	19.5	85.3
14.05.19	1904-01-01 05:42:00	19.5	85
14.05.19	1904-01-01 05:54:00	19.6	84.8
14.05.19	1904-01-01 06:06:00	19.6	85.1
14.05.19	1904-01-01 06:18:00	19.6	85.5
14.05.19	1904-01-01 06:30:00	19.6	85.7
14.05.19	1904-01-01 06:42:00	19.5	86.2
14.05.19	1904-01-01 06:54:00	19.6	86.4
14.05.19	1904-01-01 07:06:00	19.7	86.2
14.05.19	1904-01-01 07:18:00	19.8	86.2
14.05.19	1904-01-01 07:30:00	19.9	86.2
14.05.19	1904-01-01 07:42:00	20.1	85.3
14.05.19	1904-01-01 07:54:00	20.7	82.2
14.05.19	1904-01-01 08:06:00	21	81.1
14.05.19	1904-01-01 08:18:00	21	81.7
14.05.19	1904-01-01 08:30:00	21.3	82.2
14.05.19	1904-01-01 08:42:00	21.5	81
14.05.19	1904-01-01 08:54:00	21.6	79.9
14.05.19	1904-01-01 09:06:00	21.9	79.1
14.05.19	1904-01-01 09:18:00	22.1	77.4
14.05.19	1904-01-01 09:30:00	22	75.5
14.05.19	1904-01-01 09:42:00	22.2	76
14.05.19	1904-01-01 09:54:00	22.5	74.7
14.05.19	1904-01-01 10:06:00	22.8	70.8
14.05.19	1904-01-01 10:18:00	23	67.9
14.05.19	1904-01-01 10:30:00	23.1	65
14.05.19	1904-01-01 10:42:00	23.1	63.9
14.05.19	1904-01-01 10:54:00	23.3	62.2
14.05.19	1904-01-01 11:06:00	23.4	61.2
14.05.19	1904-01-01 11:18:00	23.8	59.2
14.05.19	1904-01-01 11:30:00	23.6	59.1
14.05.19	1904-01-01 11:42:00	23.8	59.4
14.05.19	1904-01-01 11:54:00	23.8	59.8
14.05.19	1904-01-01 12:06:00	24	59.8
14.05.19	1904-01-01 12:18:00	24	58.9
14.05.19	1904-01-01 12:30:00	24.3	56.2
14.05.19	1904-01-01 12:42:00	24.4	55.2
14.05.19	1904-01-01 12:54:00	24.5	56.7
14.05.19	1904-01-01 13:06:00	24.5	56.3
14.05.19	1904-01-01 13:18:00	24.6	57
14.05.19	1904-01-01 13:30:00	24.3	57.9
14.05.19	1904-01-01 13:42:00	23.9	56.9
14.05.19	1904-01-01 13:54:00	23.9	57.3
14.05.19	1904-01-01 14:06:00	23.9	58.8
14.05.19	1904-01-01 14:18:00	23.8	57.1
14.05.19	1904-01-01 14:30:00	23.5	58.2
14.05.19	1904-01-01 14:42:00	23.6	58.2
14.05.19	1904-01-01 14:54:00	23.6	59
14.05.19	1904-01-01 15:06:00	23.3	59.3
14.05.19	1904-01-01 15:18:00	23.2	59.1
14.05.19	1904-01-01 15:30:00	23	59.6
14.05.19	1904-01-01 15:42:00	22.8	60.3
14.05.19	1904-01-01 15:54:00	22.9	62.1
14.05.19	1904-01-01 16:06:00	22.7	64.1
14.05.19	1904-01-01 16:18:00	22.7	62.5
14.05.19	1904-01-01 16:30:00	22.6	62.4
14.05.19	1904-01-01 16:42:00	22.5	63.3
14.05.19	1904-01-01 16:54:00	21.9	66
14.05.19	1904-01-01 17:06:00	21.3	71.2
14.05.19	1904-01-01 17:18:00	21.1	75.6
14.05.19	1904-01-01 17:30:00	20.7	78.6
14.05.19	1904-01-01 17:42:00	20	80.6
14.05.19	1904-01-01 17:54:00	19.6	80.7
14.05.19	1904-01-01 18:06:00	19.3	80.6
14.05.19	1904-01-01 18:18:00	19.1	80.6
14.05.19	1904-01-01 18:30:00	18.9	82.7
14.05.19	1904-01-01 18:42:00	18.8	84.6
14.05.19	1904-01-01 18:54:00	18.8	85.4
14.05.19	1904-01-01 19:06:00	18.7	86
14.05.19	1904-01-01 19:18:00	18.6	86.5
14.05.19	1904-01-01 19:30:00	18.5	86
14.05.19	1904-01-01 19:42:00	18.3	87.6
14.05.19	1904-01-01 19:54:00	18.1	88.7
14.05.19	1904-01-01 20:06:00	18	89.8
14.05.19	1904-01-01 20:18:00	18.3	90.1
14.05.19	1904-01-01 20:30:00	19.4	87.5
14.05.19	1904-01-01 20:42:00	20.2	84.6
14.05.19	1904-01-01 20:54:00	20.5	83.1
14.05.19	1904-01-01 21:06:00	20.5	82.9
14.05.19	1904-01-01 21:18:00	20.4	82.7
14.05.19	1904-01-01 21:30:00	20.3	82.7
14.05.19	1904-01-01 21:42:00	20.1	83.5
14.05.19	1904-01-01 21:54:00	20	83.5
14.05.19	1904-01-01 22:06:00	19.9	83.7
14.05.19	1904-01-01 22:18:00	20	84.1
14.05.19	1904-01-01 22:30:00	19.9	84.1
14.05.19	1904-01-01 22:42:00	19.7	84.5
14.05.19	1904-01-01 22:54:00	19.7	84.5
14.05.19	1904-01-01 23:06:00	19.7	84.4
14.05.19	1904-01-01 23:18:00	19.7	84.6
14.05.19	1904-01-01 23:30:00	19.7	84.9
14.05.19	1904-01-01 23:42:00	19.6	85
14.05.19	1904-01-01 23:54:00	19.6	85.1
15.05.19	1904-01-01 00:06:00	19.6	85.2
15.05.19	1904-01-01 00:18:00	19.6	85.2
15.05.19	1904-01-01 00:30:00	19.6	85.2
15.05.19	1904-01-01 00:42:00	19.6	85
15.05.19	1904-01-01 00:54:00	19.5	85.1
15.05.19	1904-01-01 01:06:00	19.5	85.1
15.05.19	1904-01-01 01:18:00	19.5	85
15.05.19	1904-01-01 01:30:00	19.5	84.9
15.05.19	1904-01-01 01:42:00	19.5	85.2
15.05.19	1904-01-01 01:54:00	19.5	85.6
15.05.19	1904-01-01 02:06:00	19.5	85.7
15.05.19	1904-01-01 02:18:00	19.5	85.8
15.05.19	1904-01-01 02:30:00	19.5	86.3
15.05.19	1904-01-01 02:42:00	19.5	86.7
15.05.19	1904-01-01 02:54:00	19.6	86.9
15.05.19	1904-01-01 03:06:00	19.6	86.8
15.05.19	1904-01-01 03:18:00	19.6	86.8
15.05.19	1904-01-01 03:30:00	19.5	87.1
15.05.19	1904-01-01 03:42:00	19.5	87.1
15.05.19	1904-01-01 03:54:00	19.5	87.1
15.05.19	1904-01-01 04:06:00	19.5	87
15.05.19	1904-01-01 04:18:00	19.5	87.2
15.05.19	1904-01-01 04:30:00	19.4	87
15.05.19	1904-01-01 04:42:00	19.4	87.2
15.05.19	1904-01-01 04:54:00	19.4	87.1
15.05.19	1904-01-01 05:06:00	19.5	87
15.05.19	1904-01-01 05:18:00	19.5	86.9
15.05.19	1904-01-01 05:30:00	19.4	86.9
15.05.19	1904-01-01 05:42:00	19.4	87.1
15.05.19	1904-01-01 05:54:00	19.4	87.8
15.05.19	1904-01-01 06:06:00	19.5	88
15.05.19	1904-01-01 06:18:00	19.6	87.6
15.05.19	1904-01-01 06:30:00	19.6	87.4
15.05.19	1904-01-01 06:42:00	19.7	87.7
15.05.19	1904-01-01 06:54:00	19.8	87.8
15.05.19	1904-01-01 07:06:00	19.8	88.4
15.05.19	1904-01-01 07:18:00	20	88.3
15.05.19	1904-01-01 07:30:00	20.1	87.3
15.05.19	1904-01-01 07:42:00	20.1	87.5
15.05.19	1904-01-01 07:54:00	20	88.1
15.05.19	1904-01-01 08:06:00	20.1	88.3
15.05.19	1904-01-01 08:18:00	20.7	87.3
15.05.19	1904-01-01 08:30:00	21.7	83
15.05.19	1904-01-01 08:42:00	21.6	80.9
15.05.19	1904-01-01 08:54:00	21.7	80.8
15.05.19	1904-01-01 09:06:00	22.2	79.5
15.05.19	1904-01-01 09:18:00	22.5	79
15.05.19	1904-01-01 09:30:00	22.3	78.2
15.05.19	1904-01-01 09:42:00	21.8	80.2
15.05.19	1904-01-01 09:54:00	21.6	81.2
15.05.19	1904-01-01 10:06:00	21.6	80.8
15.05.19	1904-01-01 10:18:00	22.1	78.9
15.05.19	1904-01-01 10:30:00	22.7	77
15.05.19	1904-01-01 10:42:00	22.8	75.2
15.05.19	1904-01-01 10:54:00	23.2	72.3
15.05.19	1904-01-01 11:06:00	23.2	70.4
15.05.19	1904-01-01 11:18:00	22.6	62.6
15.05.19	1904-01-01 11:30:00	21.5	56.1
15.05.19	1904-01-01 11:42:00	21.8	60.4
15.05.19	1904-01-01 11:54:00	22	60.4
15.05.19	1904-01-01 12:06:00	21.8	59.5
15.05.19	1904-01-01 12:18:00	21.6	60.3
15.05.19	1904-01-01 12:30:00	21.9	61.6
15.05.19	1904-01-01 12:42:00	22.6	63.1
15.05.19	1904-01-01 12:54:00	23.1	63.7
15.05.19	1904-01-01 13:06:00	23.6	64.7
15.05.19	1904-01-01 13:18:00	23.9	64
15.05.19	1904-01-01 13:30:00	23.9	64.9
15.05.19	1904-01-01 13:42:00	23.9	64.7
15.05.19	1904-01-01 13:54:00	23.8	65.9
15.05.19	1904-01-01 14:06:00	23.6	66
15.05.19	1904-01-01 14:18:00	23.7	67.8
15.05.19	1904-01-01 14:30:00	23.6	69
15.05.19	1904-01-01 14:42:00	23.4	69.1
15.05.19	1904-01-01 14:54:00	23.4	69.7
15.05.19	1904-01-01 15:06:00	23.2	68.7
15.05.19	1904-01-01 15:18:00	23.1	70.1
15.05.19	1904-01-01 15:30:00	23	70.9
15.05.19	1904-01-01 15:42:00	23	66.9
15.05.19	1904-01-01 15:54:00	22.8	66.5
15.05.19	1904-01-01 16:06:00	22.5	69.4
15.05.19	1904-01-01 16:18:00	22.4	70.6
15.05.19	1904-01-01 16:30:00	22.2	72.7
15.05.19	1904-01-01 16:42:00	22.1	75.1
15.05.19	1904-01-01 16:54:00	22.3	76.3
15.05.19	1904-01-01 17:06:00	22.5	75.2
15.05.19	1904-01-01 17:18:00	22.3	76.5
15.05.19	1904-01-01 17:30:00	21.9	78
15.05.19	1904-01-01 17:42:00	21.5	80.4
15.05.19	1904-01-01 17:54:00	21.4	81.6
15.05.19	1904-01-01 18:06:00	21.5	82.6
15.05.19	1904-01-01 18:18:00	21.7	82.2
15.05.19	1904-01-01 18:30:00	21.6	81.8
15.05.19	1904-01-01 18:42:00	21.5	82.4
15.05.19	1904-01-01 18:54:00	21.2	81.9
15.05.19	1904-01-01 19:06:00	20.9	82.4
15.05.19	1904-01-01 19:18:00	20.7	81.9
15.05.19	1904-01-01 19:30:00	20.4	80.7
15.05.19	1904-01-01 19:42:00	20.1	81.3
15.05.19	1904-01-01 19:54:00	19.8	80.6
15.05.19	1904-01-01 20:06:00	19.4	81
15.05.19	1904-01-01 20:18:00	19.1	82.8
15.05.19	1904-01-01 20:30:00	19	84.4
15.05.19	1904-01-01 20:42:00	18.7	86.2
15.05.19	1904-01-01 20:54:00	18.4	87
15.05.19	1904-01-01 21:06:00	18.2	86.6
15.05.19	1904-01-01 21:18:00	18	87
15.05.19	1904-01-01 21:30:00	17.7	87.5
15.05.19	1904-01-01 21:42:00	17.6	89.1
15.05.19	1904-01-01 21:54:00	17.5	90
15.05.19	1904-01-01 22:06:00	17.4	90.3
15.05.19	1904-01-01 22:18:00	17.3	91.1
15.05.19	1904-01-01 22:30:00	18.3	90.6
15.05.19	1904-01-01 22:42:00	19.4	87.6
15.05.19	1904-01-01 22:54:00	20.1	85.4
15.05.19	1904-01-01 23:06:00	20.4	83.9
15.05.19	1904-01-01 23:18:00	20.5	83.1
15.05.19	1904-01-01 23:30:00	20.4	83
15.05.19	1904-01-01 23:42:00	20.3	82.9
15.05.19	1904-01-01 23:54:00	20	83.2
16.05.19	1904-01-01 00:06:00	19.9	83.2
16.05.19	1904-01-01 00:18:00	19.8	83.3
16.05.19	1904-01-01 00:30:00	19.9	83.5
16.05.19	1904-01-01 00:42:00	19.9	83.4
16.05.19	1904-01-01 00:54:00	19.8	83.4
16.05.19	1904-01-01 01:06:00	19.7	83.5
16.05.19	1904-01-01 01:18:00	19.7	83.6
16.05.19	1904-01-01 01:30:00	19.8	84.2
16.05.19	1904-01-01 01:42:00	19.7	84.6
16.05.19	1904-01-01 01:54:00	19.7	85
16.05.19	1904-01-01 02:06:00	19.6	84.9
16.05.19	1904-01-01 02:18:00	19.6	85.1
16.05.19	1904-01-01 02:30:00	19.7	85.3
16.05.19	1904-01-01 02:42:00	19.6	85.4
16.05.19	1904-01-01 02:54:00	19.5	85.8
16.05.19	1904-01-01 03:06:00	19.6	86
16.05.19	1904-01-01 03:18:00	19.6	85.9
16.05.19	1904-01-01 03:30:00	19.6	85.8
16.05.19	1904-01-01 03:42:00	19.6	86.1
16.05.19	1904-01-01 03:54:00	19.5	85.7
16.05.19	1904-01-01 04:06:00	19.6	85.7
16.05.19	1904-01-01 04:18:00	19.7	86
16.05.19	1904-01-01 04:30:00	19.7	86.3
16.05.19	1904-01-01 04:42:00	19.6	86.6
16.05.19	1904-01-01 04:54:00	19.7	86.7
16.05.19	1904-01-01 05:06:00	19.7	86.7
16.05.19	1904-01-01 05:18:00	19.7	86.8
16.05.19	1904-01-01 05:30:00	19.8	86.8
16.05.19	1904-01-01 05:42:00	19.8	87.1
16.05.19	1904-01-01 05:54:00	19.8	87.1
16.05.19	1904-01-01 06:06:00	19.8	87.5
16.05.19	1904-01-01 06:18:00	19.8	87.7
16.05.19	1904-01-01 06:30:00	19.8	88
16.05.19	1904-01-01 06:42:00	19.8	88.2
16.05.19	1904-01-01 06:54:00	19.8	88.5
16.05.19	1904-01-01 07:06:00	19.9	88.5
16.05.19	1904-01-01 07:18:00	20	88.5
16.05.19	1904-01-01 07:30:00	20	88.6
16.05.19	1904-01-01 07:42:00	20.4	88.5
16.05.19	1904-01-01 07:54:00	20.8	87.5
16.05.19	1904-01-01 08:06:00	21	86.9
16.05.19	1904-01-01 08:18:00	21	87.2
16.05.19	1904-01-01 08:30:00	21	87.1
16.05.19	1904-01-01 08:42:00	21.1	87.5
16.05.19	1904-01-01 08:54:00	21.2	86.5
16.05.19	1904-01-01 09:06:00	21.3	82.7
16.05.19	1904-01-01 09:18:00	21.4	80.2
16.05.19	1904-01-01 09:30:00	20.9	71.1
16.05.19	1904-01-01 09:42:00	19.7	65.5
16.05.19	1904-01-01 09:54:00	19.5	65.3
16.05.19	1904-01-01 10:06:00	20	67.7
16.05.19	1904-01-01 10:18:00	21.4	77.4
16.05.19	1904-01-01 10:30:00	21.7	65.7
16.05.19	1904-01-01 10:42:00	20.8	57.3
16.05.19	1904-01-01 10:54:00	20.6	56.5
16.05.19	1904-01-01 11:06:00	21	54.7
16.05.19	1904-01-01 11:18:00	20.9	55.2
16.05.19	1904-01-01 11:30:00	22	66.5
16.05.19	1904-01-01 11:42:00	23.4	70.1
16.05.19	1904-01-01 11:54:00	24.3	67.6
16.05.19	1904-01-01 12:06:00	24.2	67.2
16.05.19	1904-01-01 12:18:00	24.5	65.8
16.05.19	1904-01-01 12:30:00	24.7	65.4
16.05.19	1904-01-01 12:42:00	24.6	65.6
16.05.19	1904-01-01 12:54:00	24.5	66.5
16.05.19	1904-01-01 13:06:00	24.8	65.9
16.05.19	1904-01-01 13:18:00	25.1	64.9
16.05.19	1904-01-01 13:30:00	25.2	64.3
16.05.19	1904-01-01 13:42:00	25.1	64.3
16.05.19	1904-01-01 13:54:00	24.7	64.8
16.05.19	1904-01-01 14:06:00	24.9	65.3
16.05.19	1904-01-01 14:18:00	24.7	63.9
16.05.19	1904-01-01 14:30:00	24.8	65
16.05.19	1904-01-01 14:42:00	25	66.6
16.05.19	1904-01-01 14:54:00	24.7	66.1
16.05.19	1904-01-01 15:06:00	24	63.9
16.05.19	1904-01-01 15:18:00	23.4	62.4
16.05.19	1904-01-01 15:30:00	23.9	64.1
16.05.19	1904-01-01 15:42:00	24.2	63.3
16.05.19	1904-01-01 15:54:00	24.3	65.3
16.05.19	1904-01-01 16:06:00	24	64.5
16.05.19	1904-01-01 16:18:00	24.2	64.5
16.05.19	1904-01-01 16:30:00	23.9	65.3
16.05.19	1904-01-01 16:42:00	23.5	65.4
16.05.19	1904-01-01 16:54:00	23.1	67.2
16.05.19	1904-01-01 17:06:00	22.9	68.2
16.05.19	1904-01-01 17:18:00	22.5	69.4
16.05.19	1904-01-01 17:30:00	22.1	72.5
16.05.19	1904-01-01 17:42:00	22	75.6
16.05.19	1904-01-01 17:54:00	21.9	78.1
16.05.19	1904-01-01 18:06:00	21.7	79.9
16.05.19	1904-01-01 18:18:00	21.5	80.2
16.05.19	1904-01-01 18:30:00	21.4	81
16.05.19	1904-01-01 18:42:00	21.3	81
16.05.19	1904-01-01 18:54:00	21.1	81.3
16.05.19	1904-01-01 19:06:00	21	81.7
16.05.19	1904-01-01 19:18:00	20.9	81.8
16.05.19	1904-01-01 19:30:00	20.8	82.9
16.05.19	1904-01-01 19:42:00	20.6	82.3
16.05.19	1904-01-01 19:54:00	20.3	82.5
16.05.19	1904-01-01 20:06:00	20	82.1
16.05.19	1904-01-01 20:18:00	19.7	81.6
16.05.19	1904-01-01 20:30:00	19.5	81.9
16.05.19	1904-01-01 20:42:00	19.3	83.4
16.05.19	1904-01-01 20:54:00	19.1	84.5
16.05.19	1904-01-01 21:06:00	19	85.3
16.05.19	1904-01-01 21:18:00	18.9	86.1
16.05.19	1904-01-01 21:30:00	18.8	86.6
16.05.19	1904-01-01 21:42:00	18.8	87.1
16.05.19	1904-01-01 21:54:00	18.9	87
16.05.19	1904-01-01 22:06:00	19	87
16.05.19	1904-01-01 22:18:00	19.1	87
16.05.19	1904-01-01 22:30:00	19.3	87.6
16.05.19	1904-01-01 22:42:00	19.4	87.8
16.05.19	1904-01-01 22:54:00	19.6	88
16.05.19	1904-01-01 23:06:00	19.8	88.2
16.05.19	1904-01-01 23:18:00	20	87.7
16.05.19	1904-01-01 23:30:00	20.2	87.5
16.05.19	1904-01-01 23:42:00	20.3	87.6
16.05.19	1904-01-01 23:54:00	20.3	88
17.05.19	1904-01-01 00:06:00	20.4	88.3
17.05.19	1904-01-01 00:18:00	20.3	88.6
17.05.19	1904-01-01 00:30:00	20.3	89.1
17.05.19	1904-01-01 00:42:00	20.5	88.8
17.05.19	1904-01-01 00:54:00	20.8	88
17.05.19	1904-01-01 01:06:00	20.7	88
17.05.19	1904-01-01 01:18:00	20.4	88.6
17.05.19	1904-01-01 01:30:00	20.1	89.4
17.05.19	1904-01-01 01:42:00	19.9	90.2
17.05.19	1904-01-01 01:54:00	19.6	90.9
17.05.19	1904-01-01 02:06:00	19.6	91
17.05.19	1904-01-01 02:18:00	19.6	90.8
17.05.19	1904-01-01 02:30:00	19.7	90.7
17.05.19	1904-01-01 02:42:00	19.7	90.9
17.05.19	1904-01-01 02:54:00	19.7	90.7
17.05.19	1904-01-01 03:06:00	19.7	90.9
17.05.19	1904-01-01 03:18:00	19.6	91
17.05.19	1904-01-01 03:30:00	19.7	91.2
17.05.19	1904-01-01 03:42:00	19.8	91
17.05.19	1904-01-01 03:54:00	19.9	90.8
17.05.19	1904-01-01 04:06:00	19.8	91.1
17.05.19	1904-01-01 04:18:00	19.7	91.4
17.05.19	1904-01-01 04:30:00	19.7	91.4
17.05.19	1904-01-01 04:42:00	19.7	91.4
17.05.19	1904-01-01 04:54:00	19.7	91.4
17.05.19	1904-01-01 05:06:00	19.7	91.3
17.05.19	1904-01-01 05:18:00	19.7	91.4
17.05.19	1904-01-01 05:30:00	19.7	91.5
17.05.19	1904-01-01 05:42:00	19.7	91.4
17.05.19	1904-01-01 05:54:00	19.7	91.4
17.05.19	1904-01-01 06:06:00	19.7	91.4
17.05.19	1904-01-01 06:18:00	19.8	91.3
17.05.19	1904-01-01 06:30:00	19.8	91.4
17.05.19	1904-01-01 06:42:00	19.9	91.5
17.05.19	1904-01-01 06:54:00	19.9	91.4
17.05.19	1904-01-01 07:06:00	20	91.5
17.05.19	1904-01-01 07:18:00	20	91.7
17.05.19	1904-01-01 07:30:00	20.1	91.9
17.05.19	1904-01-01 07:42:00	20.2	92
17.05.19	1904-01-01 07:54:00	20.6	91.9
17.05.19	1904-01-01 08:06:00	20.9	89.5
17.05.19	1904-01-01 08:18:00	21.2	88.4
17.05.19	1904-01-01 08:30:00	21.3	89
17.05.19	1904-01-01 08:42:00	21.3	88.5
17.05.19	1904-01-01 08:54:00	20.7	79.9
17.05.19	1904-01-01 09:06:00	20	77.5
17.05.19	1904-01-01 09:18:00	19.6	78.9
17.05.19	1904-01-01 09:30:00	20.1	80.5
17.05.19	1904-01-01 09:42:00	19.7	73.3
17.05.19	1904-01-01 09:54:00	20.1	76.5
17.05.19	1904-01-01 10:06:00	21.2	82.5
17.05.19	1904-01-01 10:18:00	21.9	83.5
17.05.19	1904-01-01 10:30:00	22.5	82.8
17.05.19	1904-01-01 10:42:00	23.2	80.1
17.05.19	1904-01-01 10:54:00	23.7	75.6
17.05.19	1904-01-01 11:06:00	23.8	74.4
17.05.19	1904-01-01 11:18:00	23.6	76.1
17.05.19	1904-01-01 11:30:00	24	75.7
17.05.19	1904-01-01 11:42:00	24	74.5
17.05.19	1904-01-01 11:54:00	23.3	76.6
17.05.19	1904-01-01 12:06:00	23	79.5
17.05.19	1904-01-01 12:18:00	22.8	80.2
17.05.19	1904-01-01 12:30:00	22.3	81.9
17.05.19	1904-01-01 12:42:00	22.4	82.9
17.05.19	1904-01-01 12:54:00	22.3	82.9
17.05.19	1904-01-01 13:06:00	22.3	83.2
17.05.19	1904-01-01 13:18:00	22.3	82.8
17.05.19	1904-01-01 13:30:00	22.6	81.8
17.05.19	1904-01-01 13:42:00	23	80.4
17.05.19	1904-01-01 13:54:00	23.2	79.3
17.05.19	1904-01-01 14:06:00	23.1	78.8
17.05.19	1904-01-01 14:18:00	22.8	79.1
17.05.19	1904-01-01 14:30:00	22.4	79.2
17.05.19	1904-01-01 14:42:00	22.6	79.4
17.05.19	1904-01-01 14:54:00	22.9	78
17.05.19	1904-01-01 15:06:00	22.9	77.9
17.05.19	1904-01-01 15:18:00	22.7	78.2
17.05.19	1904-01-01 15:30:00	22.5	78.4
17.05.19	1904-01-01 15:42:00	22.4	79.1
17.05.19	1904-01-01 15:54:00	22.2	79.7
17.05.19	1904-01-01 16:06:00	22.1	79.9
17.05.19	1904-01-01 16:18:00	22.2	80
17.05.19	1904-01-01 16:30:00	22.2	78.9
17.05.19	1904-01-01 16:42:00	22.2	79.1
17.05.19	1904-01-01 16:54:00	22.2	79.2
17.05.19	1904-01-01 17:06:00	22.1	79.5
17.05.19	1904-01-01 17:18:00	22.4	77.5
17.05.19	1904-01-01 17:30:00	22.5	77.6
17.05.19	1904-01-01 17:42:00	22.2	78
17.05.19	1904-01-01 17:54:00	22.1	79.7
17.05.19	1904-01-01 18:06:00	22	79.7
17.05.19	1904-01-01 18:18:00	21.9	79.3
17.05.19	1904-01-01 18:30:00	21.6	79.8
17.05.19	1904-01-01 18:42:00	21.4	80.7
17.05.19	1904-01-01 18:54:00	21.3	80.3
17.05.19	1904-01-01 19:06:00	21.2	81.4
17.05.19	1904-01-01 19:18:00	21.1	81.8
17.05.19	1904-01-01 19:30:00	20.9	82.1
17.05.19	1904-01-01 19:42:00	20.7	82.4
17.05.19	1904-01-01 19:54:00	20.5	83.3
17.05.19	1904-01-01 20:06:00	20.3	84.2
17.05.19	1904-01-01 20:18:00	20	85.1
17.05.19	1904-01-01 20:30:00	19.8	86.2
17.05.19	1904-01-01 20:42:00	19.6	87.7
17.05.19	1904-01-01 20:54:00	19.4	88.6
17.05.19	1904-01-01 21:06:00	19.2	89.3
17.05.19	1904-01-01 21:18:00	19	89.8
17.05.19	1904-01-01 21:30:00	18.8	89.5
17.05.19	1904-01-01 21:42:00	18.7	88.6
17.05.19	1904-01-01 21:54:00	18.6	89.5
17.05.19	1904-01-01 22:06:00	18.5	90.1
17.05.19	1904-01-01 22:18:00	18.4	89.9
17.05.19	1904-01-01 22:30:00	18.3	89.2
17.05.19	1904-01-01 22:42:00	18.2	89.3
17.05.19	1904-01-01 22:54:00	18.1	89.6
17.05.19	1904-01-01 23:06:00	18.1	90.3
17.05.19	1904-01-01 23:18:00	18	90.9
17.05.19	1904-01-01 23:30:00	17.9	91.4
17.05.19	1904-01-01 23:42:00	17.8	91.2
17.05.19	1904-01-01 23:54:00	17.7	91.3
18.05.19	1904-01-01 00:06:00	17.6	91.3
18.05.19	1904-01-01 00:18:00	17.6	91.4
18.05.19	1904-01-01 00:30:00	17.5	91.5
18.05.19	1904-01-01 00:42:00	17.5	91.1
18.05.19	1904-01-01 00:54:00	17.4	91.2
18.05.19	1904-01-01 01:06:00	17.4	91.7
18.05.19	1904-01-01 01:18:00	17.4	91.9
18.05.19	1904-01-01 01:30:00	17.3	92.1
18.05.19	1904-01-01 01:42:00	17.2	92.7
18.05.19	1904-01-01 01:54:00	18.2	92
18.05.19	1904-01-01 02:06:00	19.5	88.1
18.05.19	1904-01-01 02:18:00	20.4	84.3
18.05.19	1904-01-01 02:30:00	20.7	82.5
18.05.19	1904-01-01 02:42:00	20.7	82.2
18.05.19	1904-01-01 02:54:00	20.6	82.4
18.05.19	1904-01-01 03:06:00	20.5	82.8
18.05.19	1904-01-01 03:18:00	20.4	83.1
18.05.19	1904-01-01 03:30:00	20.3	83.4
18.05.19	1904-01-01 03:42:00	20	84.4
18.05.19	1904-01-01 03:54:00	19.7	85.9
18.05.19	1904-01-01 04:06:00	19.6	86.6
18.05.19	1904-01-01 04:18:00	19.6	86.6
18.05.19	1904-01-01 04:30:00	19.6	86.8
18.05.19	1904-01-01 04:42:00	19.5	87.2
18.05.19	1904-01-01 04:54:00	19.5	87.4
18.05.19	1904-01-01 05:06:00	19.7	87.1
18.05.19	1904-01-01 05:18:00	19.6	86.9
18.05.19	1904-01-01 05:30:00	19.7	87.2
18.05.19	1904-01-01 05:42:00	19.7	87.3
18.05.19	1904-01-01 05:54:00	19.8	87.1
18.05.19	1904-01-01 06:06:00	19.8	87.3
18.05.19	1904-01-01 06:18:00	19.8	87.3
18.05.19	1904-01-01 06:30:00	19.7	87.5
18.05.19	1904-01-01 06:42:00	19.8	87.6
18.05.19	1904-01-01 06:54:00	19.7	87.7
[truncated: 6,403 more rows]
